# Supplementary material for: Searching large-scale scRNA-seq databases via unbiased cell embedding with Cell BLAST
Source: Nat Commun. 2020 Jul 10;11:3458. doi: 10.1038/s41467-020-17281-7 (PMC7351785; doi:10.1038/s41467-020-17281-7)
Supplement: Supplementary file 2 — Supplementary Data 1 [file 41467_2020_17281_MOESM2_ESM.xlsx]

## Sheet: group_1
Cell ontology class	Baron_human	Baron_mouse
Schwann cell	13 (0.2%)	6 (0.3%)
T cell	7 (0.1%)	7 (0.4%)
endothelial cell	252 (2.9%)	139 (7.4%)
macrophage	55 (0.6%)	36 (1.9%)
mast cell	25 (0.3%)	0 (0.0%)
pancreatic A cell	2326 (27.1%)	191 (10.1%)
pancreatic D cell	601 (7.0%)	218 (11.6%)
pancreatic PP cell	255 (3.0%)	41 (2.2%)
pancreatic acinar cell	958 (11.2%)	0 (0.0%)
pancreatic ductal cell	1077 (12.6%)	275 (14.6%)
pancreatic epsilon cell	18 (0.2%)	0 (0.0%)
pancreatic stellate cell	457 (5.3%)	61 (3.2%)
type B pancreatic cell	2525 (29.5%)	894 (47.4%)
B cell	0 (0.0%)	10 (0.5%)
leukocyte	0 (0.0%)	8 (0.4%)

## Sheet: group_2
Cell ontology class	Baron_human	Enge	Lawlor	Muraro	Segerstolpe	Xin_2016
Schwann cell	13 (0.2%)	0 (0.0%)	0 (0.0%)	0 (0.0%)	0 (0.0%)	0 (0.0%)
T cell	7 (0.1%)	0 (0.0%)	0 (0.0%)	0 (0.0%)	0 (0.0%)	0 (0.0%)
endothelial cell	252 (2.9%)	0 (0.0%)	0 (0.0%)	21 (1.0%)	13 (1.2%)	0 (0.0%)
macrophage	55 (0.6%)	0 (0.0%)	0 (0.0%)	0 (0.0%)	0 (0.0%)	0 (0.0%)
mast cell	25 (0.3%)	0 (0.0%)	0 (0.0%)	0 (0.0%)	4 (0.4%)	0 (0.0%)
pancreatic A cell	2326 (27.1%)	998 (43.7%)	138 (37.3%)	812 (38.3%)	443 (41.4%)	354 (58.1%)
pancreatic D cell	601 (7.0%)	83 (3.6%)	16 (4.3%)	193 (9.1%)	59 (5.5%)	28 (4.6%)
pancreatic PP cell	255 (3.0%)	0 (0.0%)	12 (3.2%)	101 (4.8%)	75 (7.0%)	33 (5.4%)
pancreatic acinar cell	958 (11.2%)	411 (18.0%)	15 (4.1%)	219 (10.3%)	112 (10.5%)	0 (0.0%)
pancreatic ductal cell	1077 (12.6%)	389 (17.0%)	12 (3.2%)	245 (11.5%)	135 (12.6%)	0 (0.0%)
pancreatic epsilon cell	18 (0.2%)	0 (0.0%)	0 (0.0%)	3 (0.1%)	5 (0.5%)	0 (0.0%)
pancreatic stellate cell	457 (5.3%)	53 (2.3%)	9 (2.4%)	80 (3.8%)	23 (2.1%)	0 (0.0%)
type B pancreatic cell	2525 (29.5%)	348 (15.2%)	168 (45.4%)	448 (21.1%)	171 (16.0%)	194 (31.9%)
pancreatic endocrine cell	0 (0.0%)	0 (0.0%)	0 (0.0%)	0 (0.0%)	29 (2.7%)	0 (0.0%)
professional antigen presenting cell	0 (0.0%)	0 (0.0%)	0 (0.0%)	0 (0.0%)	1 (0.1%)	0 (0.0%)

## Sheet: group_3
Cell ontology class	Montoro_10x	Plasschaert
basal cell of epithelium of trachea	3845 (53.5%)	3060 (44.1%)
brush cell of trachea	158 (2.2%)	55 (0.8%)
ciliated columnar cell of tracheobronchial tree	425 (5.9%)	664 (9.6%)
club cell	2578 (35.8%)	3092 (44.6%)
ionocyte	26 (0.4%)	19 (0.3%)
lung neuroendocrine cell	96 (1.3%)	47 (0.7%)
tracheal goblet cell	65 (0.9%)	0 (0.0%)

## Sheet: group_4
Cell ontology class	Quake_10x	Quake_Smart-seq2
B cell	8294 (15.1%)	2029 (4.5%)
DN1 thymic pro-T cell	44 (0.1%)	32 (0.1%)
Fraction A pre-pro B cell	66 (0.1%)	0 (0.0%)
Langerhans cell	38 (0.1%)	0 (0.0%)
T cell	4409 (8.0%)	793 (1.8%)
alveolar macrophage	345 (0.6%)	0 (0.0%)
basal cell	392 (0.7%)	1340 (3.0%)
basal cell of epidermis	4424 (8.0%)	1648 (3.7%)
basophil	61 (0.1%)	25 (0.1%)
bladder cell	1203 (2.2%)	695 (1.6%)
bladder urothelial cell	1167 (2.1%)	683 (1.5%)
blood cell	1139 (2.1%)	206 (0.5%)
cardiac muscle cell	60 (0.1%)	133 (0.3%)
ciliated columnar cell of tracheobronchial tree	49 (0.1%)	25 (0.1%)
classical monocyte	161 (0.3%)	90 (0.2%)
dendritic cell	42 (0.1%)	0 (0.0%)
duct epithelial cell	27 (0.0%)	0 (0.0%)
early pro-B cell	65 (0.1%)	0 (0.0%)
endocardial cell	63 (0.1%)	165 (0.4%)
endothelial cell	2843 (5.2%)	3319 (7.4%)
endothelial cell of hepatic sinusoid	28 (0.1%)	182 (0.4%)
epithelial cell	892 (1.6%)	201 (0.4%)
erythroblast	155 (0.3%)	0 (0.0%)
erythrocyte	81 (0.1%)	91 (0.2%)
fibroblast	226 (0.4%)	2189 (4.9%)
granulocyte	725 (1.3%)	761 (1.7%)
granulocytopoietic cell	378 (0.7%)	0 (0.0%)
hematopoietic precursor cell	392 (0.7%)	769 (1.7%)
hepatocyte	1764 (3.2%)	391 (0.9%)
immature B cell	113 (0.2%)	344 (0.8%)
immature T cell	1354 (2.5%)	1337 (3.0%)
keratinocyte	3076 (5.6%)	330 (0.7%)
kidney capillary endothelial cell	392 (0.7%)	0 (0.0%)
kidney cell	45 (0.1%)	0 (0.0%)
kidney collecting duct epithelial cell	443 (0.8%)	121 (0.3%)
kidney loop of Henle ascending limb epithelial cell	471 (0.9%)	0 (0.0%)
kidney proximal straight tubule epithelial cell	1198 (2.2%)	0 (0.0%)
late pro-B cell	265 (0.5%)	306 (0.7%)
leukocyte	251 (0.5%)	627 (1.4%)
luminal epithelial cell of mammary gland	459 (0.8%)	578 (1.3%)
lung endothelial cell	462 (0.8%)	693 (1.5%)
macrophage	1320 (2.4%)	395 (0.9%)
mast cell	24 (0.0%)	0 (0.0%)
mesangial cell	51 (0.1%)	0 (0.0%)
mesenchymal cell	7848 (14.3%)	830 (1.9%)
mesenchymal stem cell	1136 (2.1%)	499 (1.1%)
monocyte	525 (1.0%)	329 (0.7%)
myeloid cell	87 (0.2%)	1208 (2.7%)
natural killer cell	1096 (2.0%)	187 (0.4%)
neuroendocrine cell	362 (0.7%)	0 (0.0%)
non-classical monocyte	220 (0.4%)	0 (0.0%)
proerythroblast	265 (0.5%)	0 (0.0%)
professional antigen presenting cell	31 (0.1%)	99 (0.2%)
promonocyte	257 (0.5%)	0 (0.0%)
skeletal muscle satellite cell	354 (0.6%)	540 (1.2%)
stromal cell	3240 (5.9%)	863 (1.9%)
type II pneumocyte	89 (0.2%)	0 (0.0%)
Bergmann glial cell	0 (0.0%)	40 (0.1%)
Brush cell of epithelium proper of large intestine	0 (0.0%)	63 (0.1%)
Kupffer cell	0 (0.0%)	61 (0.1%)
Slamf1-negative multipotent progenitor cell	0 (0.0%)	430 (1.0%)
Slamf1-positive multipotent progenitor cell	0 (0.0%)	134 (0.3%)
astrocyte of the cerebral cortex	0 (0.0%)	432 (1.0%)
brain pericyte	0 (0.0%)	156 (0.3%)
cardiac neuron	0 (0.0%)	28 (0.1%)
common lymphoid progenitor	0 (0.0%)	156 (0.3%)
enterocyte of epithelium of large intestine	0 (0.0%)	964 (2.2%)
enteroendocrine cell	0 (0.0%)	59 (0.1%)
epidermal cell	0 (0.0%)	276 (0.6%)
epithelial cell of large intestine	0 (0.0%)	2019 (4.5%)
epithelial cell of lung	0 (0.0%)	113 (0.3%)
epithelial cell of proximal tubule	0 (0.0%)	219 (0.5%)
granulocyte monocyte progenitor cell	0 (0.0%)	136 (0.3%)
immature NK T cell	0 (0.0%)	37 (0.1%)
immature natural killer cell	0 (0.0%)	36 (0.1%)
keratinocyte stem cell	0 (0.0%)	1404 (3.1%)
large intestine goblet cell	0 (0.0%)	833 (1.9%)
lymphocyte	0 (0.0%)	81 (0.2%)
mature natural killer cell	0 (0.0%)	49 (0.1%)
megakaryocyte-erythroid progenitor cell	0 (0.0%)	55 (0.1%)
mesenchymal stem cell of adipose	0 (0.0%)	2107 (4.7%)
microglial cell	0 (0.0%)	4394 (9.8%)
myofibroblast cell	0 (0.0%)	178 (0.4%)
naive B cell	0 (0.0%)	692 (1.5%)
neuron	0 (0.0%)	281 (0.6%)
oligodendrocyte	0 (0.0%)	1574 (3.5%)
oligodendrocyte precursor cell	0 (0.0%)	203 (0.5%)
pancreatic A cell	0 (0.0%)	390 (0.9%)
pancreatic D cell	0 (0.0%)	140 (0.3%)
pancreatic PP cell	0 (0.0%)	73 (0.2%)
pancreatic acinar cell	0 (0.0%)	182 (0.4%)
pancreatic ductal cell	0 (0.0%)	161 (0.4%)
pancreatic stellate cell	0 (0.0%)	49 (0.1%)
pre-natural killer cell	0 (0.0%)	22 (0.0%)
pro-B cell	0 (0.0%)	517 (1.2%)
regulatory T cell	0 (0.0%)	27 (0.1%)
skeletal muscle satellite stem cell	0 (0.0%)	439 (1.0%)
smooth muscle cell	0 (0.0%)	42 (0.1%)
stem cell of epidermis	0 (0.0%)	53 (0.1%)
type B pancreatic cell	0 (0.0%)	449 (1.0%)
