# Supplementary material for: Searching large-scale scRNA-seq databases via unbiased cell embedding with Cell BLAST
Source: Nat Commun. 2020 Jul 10;11:3458. doi: 10.1038/s41467-020-17281-7 (PMC7351785; doi:10.1038/s41467-020-17281-7)
Supplement: Supplementary file 3 — Supplementary Data 2 [file 41467_2020_17281_MOESM3_ESM.xlsx]

## Sheet: ACA datasets
Dataset name	Organism	Organ	Platform	Cell number	Publication	PMID	Data source
Quake_Smart-seq2_Aorta	Mus musculus	Aorta	Smart-seq2	408	Single-cell transcriptomics of 20 mouse organs creates a Tabula Muris	30283141	https://figshare.com/projects/Tabula_Muris_Transcriptomic_ characterization_of_20_organs_and_tissues_from_Mus_musculus_at_single_cell_ resolution/27733
Alles	Drosophila melanogaster	Atlas	Drop-seq	4759	Cell fixation and preservation for droplet-based single-cell transcriptomics	28526029	GSE89164
Cao	Caenorhabditis elegans	Atlas	sci-RNA-seq	32061	Comprehensive single-cell transcriptional profiling of a multicellular organism	28818938	GSE98561
Farrell	Danio rerio	Atlas	Drop-seq	26434	Single-cell reconstruction of developmental trajectories during zebrafish embryogenesis	29700225	GSE106587
Fincher	Schmidtea mediterranea	Atlas	Drop-seq	50562	Cell type transcriptome atlas for the planarian Schmidtea mediterranea	29674431	GSE111764
Quake_10x_Bladder	Mus musculus	Bladder	10x	2500	Single-cell transcriptomics of 20 mouse organs creates a Tabula Muris	30283141	https://figshare.com/projects/Tabula_Muris_Transcriptomic_ characterization_of_20_organs_and_tissues_from_Mus_musculus_at_single_cell_ resolution/27733
Quake_Smart-seq2_Bladder	Mus musculus	Bladder	Smart-seq2	1378	Single-cell transcriptomics of 20 mouse organs creates a Tabula Muris	30283141	https://figshare.com/projects/Tabula_Muris_Transcriptomic_ characterization_of_20_organs_and_tissues_from_Mus_musculus_at_single_cell_ resolution/27733
Dahlin_10x	Mus musculus	Bone Marrow	10x	46447	A single-cell hematopoietic landscape resolves 8 lineage trajectories and defects in Kit mutant mice	29588278	GSE106973
Dahlin_mutant	Mus musculus	Bone Marrow	10x	14675	A single-cell hematopoietic landscape resolves 8 lineage trajectories and defects in Kit mutant mice	29588278	GSE107727
Quake_10x_Bone_Marrow	Mus musculus	Bone Marrow	10x	3652	Single-cell transcriptomics of 20 mouse organs creates a Tabula Muris	30283141	https://figshare.com/projects/Tabula_Muris_Transcriptomic_ characterization_of_20_organs_and_tissues_from_Mus_musculus_at_single_cell_ resolution/27733
Quake_Smart-seq2_Bone_Marrow	Mus musculus	Bone Marrow	Smart-seq2	5037	Single-cell transcriptomics of 20 mouse organs creates a Tabula Muris	30283141	https://figshare.com/projects/Tabula_Muris_Transcriptomic_ characterization_of_20_organs_and_tissues_from_Mus_musculus_at_single_cell_ resolution/27733
Tusi	Mus musculus	Bone Marrow	inDrop	4763	Population snapshots predict early haematopoietic and erythroid hierarchies	29466336	GSE89754
Velten_QUARTZ-seq	Homo sapiens	Bone Marrow	QUARTZ-seq	379	Human haematopoietic stem cell lineage commitment is a continuous process	28319093	GSE75478
Velten_Smart-seq2	Homo sapiens	Bone Marrow	Smart-seq2	1035	Human haematopoietic stem cell lineage commitment is a continuous process	28319093	GSE75478
Campbell	Mus musculus	Brain	Drop-seq	20921	A molecular census of arcuate hypothalamus and median eminence cell types	28166221	GSE93374
Chen	Mus musculus	Brain	Drop-seq	12089	Single-Cell RNA-Seq Reveals Hypothalamic Cell Diversity	28355573	GSE87544
Lake_2018	Homo sapiens	Brain	snDrop-seq	35289	Integrative single-cell analysis of transcriptional and epigenetic states in the human adult brain	29227469	GSE97930
Tosches_lizard	Pogona vitticeps	Brain	Drop-seq	4187	Evolution of pallium, hippocampus, and cortical cell types revealed by single-cell transcriptomics in reptiles	29724907	https://public.brain.mpg.de/Laurent/ReptilePallium2018/
Tosches_turtle	Trachemys scripta elegans	Brain	Drop-seq	18664	Evolution of pallium, hippocampus, and cortical cell types revealed by single-cell transcriptomics in reptiles	29724907	https://public.brain.mpg.de/Laurent/ReptilePallium2018/
Quake_Smart-seq2_Brain_Myeloid	Mus musculus	Brain Myeloid	Smart-seq2	4455	Single-cell transcriptomics of 20 mouse organs creates a Tabula Muris	30283141	https://figshare.com/projects/Tabula_Muris_Transcriptomic_ characterization_of_20_organs_and_tissues_from_Mus_musculus_at_single_cell_ resolution/27733
Quake_Smart-seq2_Brain_Non-Myeloid	Mus musculus	Brain Non-Myeloid	Smart-seq2	3401	Single-cell transcriptomics of 20 mouse organs creates a Tabula Muris	30283141	https://figshare.com/projects/Tabula_Muris_Transcriptomic_ characterization_of_20_organs_and_tissues_from_Mus_musculus_at_single_cell_ resolution/27733
Quake_Smart-seq2_Diaphragm	Mus musculus	Diaphragm	Smart-seq2	870	Single-cell transcriptomics of 20 mouse organs creates a Tabula Muris	30283141	https://figshare.com/projects/Tabula_Muris_Transcriptomic_ characterization_of_20_organs_and_tissues_from_Mus_musculus_at_single_cell_ resolution/27733
Quake_Smart-seq2_Fat	Mus musculus	Fat	Smart-seq2	4967	Single-cell transcriptomics of 20 mouse organs creates a Tabula Muris	30283141	https://figshare.com/projects/Tabula_Muris_Transcriptomic_ characterization_of_20_organs_and_tissues_from_Mus_musculus_at_single_cell_ resolution/27733
Alemany_Fin	Danio rerio	Fin	ScarTrace	4022	Whole-organism clone tracing using single-cell sequencing	29590089	GSE102990
Quake_Smart-seq2_Heart	Mus musculus	Heart	Smart-seq2	4365	Single-cell transcriptomics of 20 mouse organs creates a Tabula Muris	30283141	https://figshare.com/projects/Tabula_Muris_Transcriptomic_ characterization_of_20_organs_and_tissues_from_Mus_musculus_at_single_cell_ resolution/27733
Quake_10x_Heart_and_Aorta	Mus musculus	Heart and Aorta	10x	624	Single-cell transcriptomics of 20 mouse organs creates a Tabula Muris	30283141	https://figshare.com/projects/Tabula_Muris_Transcriptomic_ characterization_of_20_organs_and_tissues_from_Mus_musculus_at_single_cell_ resolution/27733
Adam	Mus musculus	Kidney	Drop-seq	3660	Psychrophilic proteases dramatically reduce single-cell RNA-seq artifacts: a molecular atlas of kidney development	28851704	GSE94333
Alemany_Kidney	Danio rerio	Kidney	ScarTrace	4415	Whole-organism clone tracing using single-cell sequencing	29590089	GSE102990
Karaiskos_mouse	Mus musculus	Kidney	Drop-seq	12954	A Single-Cell Transcriptome Atlas of the Mouse Glomerulus	29794128	GSE111107
Park	Mus musculus	Kidney	10x	43745	Single-cell transcriptomics of the mouse kidney reveals potential cellular targets of kidney disease	29622724	GSE107585
Quake_10x_Kidney	Mus musculus	Kidney	10x	2781	Single-cell transcriptomics of 20 mouse organs creates a Tabula Muris	30283141	https://figshare.com/projects/Tabula_Muris_Transcriptomic_ characterization_of_20_organs_and_tissues_from_Mus_musculus_at_single_cell_ resolution/27733
Quake_Smart-seq2_Kidney	Mus musculus	Kidney	Smart-seq2	519	Single-cell transcriptomics of 20 mouse organs creates a Tabula Muris	30283141	https://figshare.com/projects/Tabula_Muris_Transcriptomic_ characterization_of_20_organs_and_tissues_from_Mus_musculus_at_single_cell_ resolution/27733
Wang_Kidney	Homo sapiens	Kidney	modified STRT-seq	2714	Dissecting the Global Dynamic Molecular Profiles of Human Fetal Kidney Development by Single-Cell RNA Sequencing	30257215	GSE109488
Wu_human	Homo sapiens	Kidney	10x_snRNA-seq	4298	Comparative Analysis and Refinement of Human PSC-Derived Kidney Organoid Differentiation with Single-Cell Transcriptomics	30449713	GSE118184
Young	Homo sapiens	Kidney	10x	5685	Single-cell transcriptomes from human kidneys reveal the cellular identity of renal tumors	30093597	Supplementary Data
Quake_Smart-seq2_Large_Intestine	Mus musculus	Large Intestine	Smart-seq2	3938	Single-cell transcriptomics of 20 mouse organs creates a Tabula Muris	30283141	https://figshare.com/projects/Tabula_Muris_Transcriptomic_ characterization_of_20_organs_and_tissues_from_Mus_musculus_at_single_cell_ resolution/27733
Quake_10x_Limb_Muscle	Mus musculus	Limb Muscle	10x	4536	Single-cell transcriptomics of 20 mouse organs creates a Tabula Muris	30283141	https://figshare.com/projects/Tabula_Muris_Transcriptomic_ characterization_of_20_organs_and_tissues_from_Mus_musculus_at_single_cell_ resolution/27733
Quake_Smart-seq2_Limb_Muscle	Mus musculus	Limb Muscle	Smart-seq2	1090	Single-cell transcriptomics of 20 mouse organs creates a Tabula Muris	30283141	https://figshare.com/projects/Tabula_Muris_Transcriptomic_ characterization_of_20_organs_and_tissues_from_Mus_musculus_at_single_cell_ resolution/27733
Quake_10x_Liver	Mus musculus	Liver	10x	1845	Single-cell transcriptomics of 20 mouse organs creates a Tabula Muris	30283141	https://figshare.com/projects/Tabula_Muris_Transcriptomic_ characterization_of_20_organs_and_tissues_from_Mus_musculus_at_single_cell_ resolution/27733
Quake_Smart-seq2_Liver	Mus musculus	Liver	Smart-seq2	714	Single-cell transcriptomics of 20 mouse organs creates a Tabula Muris	30283141	https://figshare.com/projects/Tabula_Muris_Transcriptomic_ characterization_of_20_organs_and_tissues_from_Mus_musculus_at_single_cell_ resolution/27733
Yang	Mus musculus	Liver	Smart-seq2	529	A single-cell transcriptomic analysis reveals precise pathways and regulatory mechanisms underlying hepatoblast differentiation	28681484	GSE90047
Lee	Mus musculus	Lung	Smart-seq2	182	Anatomically and Functionally Distinct Lung Mesenchymal Populations Marked by Lgr5 and Lgr6	28886383	GSE101334
Quake_10x_Lung	Mus musculus	Lung	10x	5449	Single-cell transcriptomics of 20 mouse organs creates a Tabula Muris	30283141	https://figshare.com/projects/Tabula_Muris_Transcriptomic_ characterization_of_20_organs_and_tissues_from_Mus_musculus_at_single_cell_ resolution/27733
Quake_Smart-seq2_Lung	Mus musculus	Lung	Smart-seq2	1716	Single-cell transcriptomics of 20 mouse organs creates a Tabula Muris	30283141	https://figshare.com/projects/Tabula_Muris_Transcriptomic_ characterization_of_20_organs_and_tissues_from_Mus_musculus_at_single_cell_ resolution/27733
Wang_Lung	Mus musculus	Lung	10x	9519	Pulmonary alveolar type I cell population consists of two distinct subtypes that differ in cell fate	29463737	GSE106960
Bach	Mus musculus	Mammary Gland	10x	23184	Differentiation dynamics of mammary epithelial cells revealed by single-cell RNA sequencing	29225342	GSE106273
Giraddi_10x	Mus musculus	Mammary Gland	10x	5172	Single-Cell Transcriptomes Distinguish Stem Cell State Changes and Lineage Specification Programs in Early Mammary Gland Development	30089273	GSE111113
Nguyen_10x	Homo sapiens	Mammary Gland	10x	24239	Profiling human breast epithelial cells using single cell RNA sequencing identifies cell diversity	29795293	GSE113197
Nguyen_C1	Homo sapiens	Mammary Gland	C1	867	Profiling human breast epithelial cells using single cell RNA sequencing identifies cell diversity	29795293	GSE113197
Quake_10x_Mammary_Gland	Mus musculus	Mammary Gland	10x	4481	Single-cell transcriptomics of 20 mouse organs creates a Tabula Muris	30283141	https://figshare.com/projects/Tabula_Muris_Transcriptomic_ characterization_of_20_organs_and_tissues_from_Mus_musculus_at_single_cell_ resolution/27733
Quake_Smart-seq2_Mammary_Gland	Mus musculus	Mammary Gland	Smart-seq2	2405	Single-cell transcriptomics of 20 mouse organs creates a Tabula Muris	30283141	https://figshare.com/projects/Tabula_Muris_Transcriptomic_ characterization_of_20_organs_and_tissues_from_Mus_musculus_at_single_cell_ resolution/27733
Sun	Mus musculus	Mammary Gland	C1	239	Single-cell RNA-Seq reveals cell heterogeneity and hierarchy within mouse mammary epithelia	29666189	GSE110371
Zeisel_2018	Mus musculus	Nervous System	10x	160796	Molecular Architecture of the Mouse Nervous System	30096314	http://mousebrain.org/downloads.html
Baron_human	Homo sapiens	Pancreas	inDrop	8569	A Single-Cell Transcriptomic Map of the Human and Mouse Pancreas Reveals Inter- and Intra-cell Population Structure	27667365	GSE84133
Baron_mouse	Mus musculus	Pancreas	inDrop	1886	A Single-Cell Transcriptomic Map of the Human and Mouse Pancreas Reveals Inter- and Intra-cell Population Structure	27667365	GSE84133
Enge	Homo sapiens	Pancreas	Smart-seq2	2282	Single-Cell Analysis of Human Pancreas Reveals Transcriptional Signatures of Aging and Somatic Mutation Patterns	28965763	GSE81547
Lawlor	Homo sapiens	Pancreas	SMARTer	370	Single-cell transcriptomes identify human islet cell signatures and reveal cell-type-specific expression changes in type 2 diabetes	27864352	GSE86469
Muraro	Homo sapiens	Pancreas	CEL-Seq2	2122	A Single-Cell Transcriptome Atlas of the Human Pancreas	27693023	GSE85241
Qiu	Mus musculus	Pancreas	Smart-seq2	887	Deciphering Pancreatic Islet beta Cell and alpha Cell Maturation Pathways and Characteristic Features at the Single-Cell Level	28467935	GSE87375
Quake_Smart-seq2_Pancreas	Mus musculus	Pancreas	Smart-seq2	1564	Single-cell transcriptomics of 20 mouse organs creates a Tabula Muris	30283141	https://figshare.com/projects/Tabula_Muris_Transcriptomic_ characterization_of_20_organs_and_tissues_from_Mus_musculus_at_single_cell_ resolution/27733
Segerstolpe	Homo sapiens	Pancreas	Smart-seq2	1070	Single-Cell Transcriptome Profiling of Human Pancreatic Islets in Health and Type 2 Diabetes	27667667	E-MTAB-5061
Singh	Danio rerio	Pancreas	Smart-seq2	637	Machine learning based classification of cells into chronological stages using single-cell transcriptomics	30464314	GSE109881
Xin_2016	Homo sapiens	Pancreas	SMARTer	609	RNA Sequencing of Single Human Islet Cells Reveals Type 2 Diabetes Genes	27667665	GSE81608
Zheng	Homo sapiens	PBMC	10x	91789	Massively parallel digital transcriptional profiling of single cells	28091601	https://support.10xgenomics.com/single-cell/datasets
Vento-Tormo_10x	Homo sapiens	Placenta	10x	64734	Single-cell reconstruction of the early maternal-fetal interface in humans	30429548	E-MTAB-6701
Vento-Tormo_Smart-seq2	Homo sapiens	Placenta	Smart-seq2	5418	Single-cell reconstruction of the early maternal-fetal interface in humans	30429548	E-MTAB-6678
Macosko	Mus musculus	Retina	Drop-seq	44808	Highly Parallel Genome-wide Expression Profiling of Individual Cells Using Nanoliter Droplets	26000488	GSE63473
Shekhar	Mus musculus	Retina	Drop-seq	26830	Comprehensive Classification of Retinal Bipolar Neurons by Single-Cell Transcriptomics	27565351	GSE81904
Philippeos	Homo sapiens	Skin	Smart-seq2	184	Spatial and Single-Cell Transcriptional Profiling Identifies Functionally Distinct Human Dermal Fibroblast Subpopulations	29391249	GSE109822
Quake_Smart-seq2_Skin	Mus musculus	Skin	Smart-seq2	2310	Single-cell transcriptomics of 20 mouse organs creates a Tabula Muris	30283141	https://figshare.com/projects/Tabula_Muris_Transcriptomic_ characterization_of_20_organs_and_tissues_from_Mus_musculus_at_single_cell_ resolution/27733
Haber_10x	Mus musculus	Small Intestine	10x	7216	A single-cell survey of the small intestinal epithelium	29144463	GSE92332
Haber_10x_FAE	Mus musculus	Small Intestine	10x	3260	A single-cell survey of the small intestinal epithelium	29144463	GSE92332
Haber_10x_largecell	Mus musculus	Small Intestine	10x	10396	A single-cell survey of the small intestinal epithelium	29144463	GSE92332
Haber_10x_region	Mus musculus	Small Intestine	10x	11665	A single-cell survey of the small intestinal epithelium	29144463	GSE92332
Haber_Smart-seq2	Mus musculus	Small Intestine	Smart-seq2	1522	A single-cell survey of the small intestinal epithelium	29144463	GSE92332
Quake_10x_Spleen	Mus musculus	Spleen	10x	9552	Single-cell transcriptomics of 20 mouse organs creates a Tabula Muris	30283141	https://figshare.com/projects/Tabula_Muris_Transcriptomic_ characterization_of_20_organs_and_tissues_from_Mus_musculus_at_single_cell_ resolution/27733
Quake_Smart-seq2_Spleen	Mus musculus	Spleen	Smart-seq2	1697	Single-cell transcriptomics of 20 mouse organs creates a Tabula Muris	30283141	https://figshare.com/projects/Tabula_Muris_Transcriptomic_ characterization_of_20_organs_and_tissues_from_Mus_musculus_at_single_cell_ resolution/27733
Guo	Homo sapiens	Testis	10x	6490	The adult human testis transcriptional cell atlas	30315278	GSE112013
Quake_10x_Thymus	Mus musculus	Thymus	10x	1429	Single-cell transcriptomics of 20 mouse organs creates a Tabula Muris	30283141	https://figshare.com/projects/Tabula_Muris_Transcriptomic_ characterization_of_20_organs_and_tissues_from_Mus_musculus_at_single_cell_ resolution/27733
Quake_Smart-seq2_Thymus	Mus musculus	Thymus	Smart-seq2	1349	Single-cell transcriptomics of 20 mouse organs creates a Tabula Muris	30283141	https://figshare.com/projects/Tabula_Muris_Transcriptomic_ characterization_of_20_organs_and_tissues_from_Mus_musculus_at_single_cell_ resolution/27733
Quake_10x_Tongue	Mus musculus	Tongue	10x	7538	Single-cell transcriptomics of 20 mouse organs creates a Tabula Muris	30283141	https://figshare.com/projects/Tabula_Muris_Transcriptomic_ characterization_of_20_organs_and_tissues_from_Mus_musculus_at_single_cell_ resolution/27733
Quake_Smart-seq2_Tongue	Mus musculus	Tongue	Smart-seq2	1416	Single-cell transcriptomics of 20 mouse organs creates a Tabula Muris	30283141	https://figshare.com/projects/Tabula_Muris_Transcriptomic_ characterization_of_20_organs_and_tissues_from_Mus_musculus_at_single_cell_ resolution/27733
Montoro_10x	Mus musculus	Trachea	10x	7193	A revised airway epithelial hierarchy includes CFTR-expressing ionocytes	30069044	GSE103354
Montoro_Smart-seq2	Mus musculus	Trachea	modified Smart-seq2	301	A revised airway epithelial hierarchy includes CFTR-expressing ionocytes	30069044	GSE103354
Plasschaert	Mus musculus	Trachea	inDrop	6977	A single-cell atlas of the airway epithelium reveals the CFTR-rich pulmonary ionocyte	30069046	GSE102580
Quake_10x_Trachea	Mus musculus	Trachea	10x	11269	Single-cell transcriptomics of 20 mouse organs creates a Tabula Muris	30283141	https://figshare.com/projects/Tabula_Muris_Transcriptomic_ characterization_of_20_organs_and_tissues_from_Mus_musculus_at_single_cell_ resolution/27733
Quake_Smart-seq2_Trachea	Mus musculus	Trachea	Smart-seq2	1350	Single-cell transcriptomics of 20 mouse organs creates a Tabula Muris	30283141	https://figshare.com/projects/Tabula_Muris_Transcriptomic_ characterization_of_20_organs_and_tissues_from_Mus_musculus_at_single_cell_ resolution/27733
Cao_2019	Mus musculus	Atlas	sci-RNA-seq3	1920648	The single-cell transcriptional landscape of mammalian organogenesis	30787437	GSE119945
Green	Mus musculus	Testis	Drop-seq	34632	A Comprehensive Roadmap of Murine Spermatogenesis Defined by Single-Cell RNA-Seq	30146481	GSE112393
Ariss	Drosophila melanogaster	Eye disc	Drop-seq	11269	Single cell RNA-sequencing identifies a metabolic aspect of apoptosis in Rbf mutant	30479347	GSE115476
Wagner	Danio rerio	Atlas	inDrop	36728	Single-cell mapping of gene expression landscapes and lineage in the zebrafish embryo	29700229	GSE112294
Hochane	Homo sapiens	Kidney	10x	14606	Single-cell transcriptomics reveals gene expression dynamics of human fetal kidney development.	30789893	GSE114530

## Sheet: Other datasets
Dataset name	Organism	Organ	Platform	Cell number	Publication	PMID	Data source
1.3M mouse brain	Mus musculus	Brain	10x	1306127	NA	NA	https://support.10xgenomics.com/single-cell-gene-expression/datasets/1.3.0/1M_neurons
Marques	Mus musculus	Brain	C1	5053	Oligodendrocyte heterogeneity in the mouse juvenile and adult central nervous system	27284195	GSE75330
