# Supplementary material for: Searching large-scale scRNA-seq databases via unbiased cell embedding with Cell BLAST
Source: Nat Commun. 2020 Jul 10;11:3458. doi: 10.1038/s41467-020-17281-7 (PMC7351785; doi:10.1038/s41467-020-17281-7)
Supplement: Supplementary file 4 — Supplementary Data 3 [file 41467_2020_17281_MOESM4_ESM.xlsx]

## Sheet: Pancreas
	pancreatic acinar cell	type B pancreatic cell	pancreatic D cell	pancreatic stellate cell	pancreatic ductal cell	pancreatic A cell	pancreatic epsilon cell	pancreatic PP cell	endothelial cell	macrophage	Schwann cell	mast cell	T cell	unassigned	rejected	ambiguous
pancreatic acinar cell	1	0	0	0	0	0	0	0	0	0	0	0	0	0	0	0
type B pancreatic cell	0	1	0	0	0	0	0	0	0	0	0	0	0	0	0	0
pancreatic D cell	0	0	1	0	0	0	0	0	0	0	0	0	0	0	0	0
pancreatic stellate cell	0	0	0	1	0	0	0	0	0	0	0	0	0	0	0	0
pancreatic ductal cell	0	0	0	0	1	0	0	0	0	0	0	0	0	0	0	0
pancreatic A cell	0	0	0	0	0	1	0	0	0	0	0	0	0	0	0	0
pancreatic epsilon cell	0	0	0	0	0	0	1	0	0	0	0	0	0	0	0	0
pancreatic PP cell	0	0	0	0	0	0	0	1	0	0	0	0	0	0	0	0
endothelial cell	0	0	0	0	0	0	0	0	1	0	0	0	0	0	0	0
macrophage	0	0	0	0	0	0	0	0	0	1	0	0	0	0	0	0
Schwann cell	0	0	0	0	0	0	0	0	0	0	1	0	0	0	0	0
mast cell	0	0	0	0	0	0	0	0	0	0	0	1	0	0	0	0
T cell	0	0	0	0	0	0	0	0	0	0	0	0	1	0	0	0
pancreatic endocrine cell	0	1	1	0	0	1	1	1	0	0	0	0	0	1	1	1
professional antigen presenting cell	0	0	0	0	0	0	0	0	0	1	1	1	1	1	1	1
kidney loop of Henle epithelial cell	0	0	0	0	0	0	0	0	0	0	0	0	0	1	1	1
ureter urothelial cell	0	0	0	0	0	0	0	0	0	0	0	0	0	1	1	1
glomerular visceral epithelial cell	0	0	0	0	0	0	0	0	0	0	0	0	0	1	1	1
epithelial cell of proximal tubule	0	0	0	0	0	0	0	0	0	0	0	0	0	1	1	1
kidney collecting duct epithelial cell	0	0	0	0	0	0	0	0	0	0	0	0	0	1	1	1
mesangial cell	0	0	0	0	0	0	0	0	0	0	0	0	0	1	1	1
vasa recta ascending limb cell	0	0	0	0	0	0	0	0	1	0	0	0	0	1	1	1
kidney pelvis urothelial cell	0	0	0	0	0	0	0	0	0	0	0	0	0	1	1	1
fibroblast	0	0	0	1	0	0	0	0	0	0	0	0	0	1	1	1
vasa recta descending limb cell	0	0	0	0	0	0	0	0	1	0	0	0	0	1	1	1
glomerular endothelial cell	0	0	0	0	0	0	0	0	1	0	0	0	0	1	1	1
kidney loop of Henle ascending limb epithelial cell	0	0	0	0	0	0	0	0	0	0	0	0	0	1	1	1
kidney distal convoluted tubule epithelial cell	0	0	0	0	0	0	0	0	0	0	0	0	0	1	1	1
renal principal cell	0	0	0	0	0	0	0	0	0	0	0	0	0	1	1	1
renal alpha-intercalated cell	0	0	0	0	0	0	0	0	0	0	0	0	0	1	1	1
kidney loop of Henle descending limb epithelial cell	0	0	0	0	0	0	0	0	0	0	0	0	0	1	1	1
kidney connecting tubule epithelial cell	0	0	0	0	0	0	0	0	0	0	0	0	0	1	1	1
renal beta-intercalated cell	0	0	0	0	0	0	0	0	0	0	0	0	0	1	1	1
kidney resident macrophage	0	0	0	0	0	0	0	0	0	0	0	0	0	1	1	1
T-helper 2 cell	0	0	0	0	0	0	0	0	0	0	0	0	1	1	1	1
naive thymus-derived CD4-positive, alpha-beta T cell	0	0	0	0	0	0	0	0	0	0	0	0	1	1	1	1
regulatory T cell	0	0	0	0	0	0	0	0	0	0	0	0	1	1	1	1
memory T cell	0	0	0	0	0	0	0	0	0	0	0	0	1	1	1	1
cytotoxic T cell	0	0	0	0	0	0	0	0	0	0	0	0	1	1	1	1
hematopoietic precursor cell	0	0	0	0	0	0	0	0	0	0	0	0	0	1	1	1
B cell	0	0	0	0	0	0	0	0	0	0	0	0	0	1	1	1
naive thymus-derived CD8-positive, alpha-beta T cell	0	0	0	0	0	0	0	0	0	0	0	0	1	1	1	1
monocyte	0	0	0	0	0	0	0	0	0	0	0	0	0	1	1	1
natural killer cell	0	0	0	0	0	0	0	0	0	0	0	0	0	1	1	1
dendritic cell	0	0	0	0	0	0	0	0	0	0	0	0	0	1	1	1
fibroblast of dermis	0	0	0	0	0	0	0	0	0	0	0	0	0	1	1	1

## Sheet: Trachea
	club cell	basal cell of epithelium of trachea	ciliated columnar cell of tracheobronchial tree	brush cell of trachea	lung neuroendocrine cell	tracheal goblet cell	ionocyte	unassigned	rejected	ambiguous
club cell	1	0	0	0	0	0	0	0	0	0
basal cell of epithelium of trachea	0	1	0	0	0	0	0	0	0	0
ciliated columnar cell of tracheobronchial tree	0	0	1	0	0	0	0	0	0	0
brush cell of trachea	0	0	0	1	0	0	0	0	0	0
lung neuroendocrine cell	0	0	0	0	1	0	0	0	0	0
tracheal goblet cell	0	0	0	0	0	1	0	0	0	0
ionocyte	0	0	0	0	0	0	1	0	0	0
type B pancreatic cell	0	0	0	0	0	0	0	1	1	1
pancreatic ductal cell	0	0	0	0	0	0	0	1	1	1
pancreatic D cell	0	0	0	0	0	0	0	1	1	1
Schwann cell	0	0	0	0	0	0	0	1	1	1
pancreatic stellate cell	0	0	0	0	0	0	0	1	1	1
endothelial cell	0	0	0	0	0	0	0	1	1	1
pancreatic PP cell	0	0	0	0	0	0	0	1	1	1
pancreatic A cell	0	0	0	0	0	0	0	1	1	1
macrophage	0	0	0	0	0	0	0	1	1	1
leukocyte	0	0	0	0	0	0	0	1	1	1
B cell	0	0	0	0	0	0	0	1	1	1
T cell	0	0	0	0	0	0	0	1	1	1
epithelial cell of proximal tubule	0	0	0	0	0	0	0	1	1	1
kidney distal convoluted tubule epithelial cell	0	0	0	0	0	0	0	1	1	1
renal principal cell	0	0	0	0	0	0	0	1	1	1
fibroblast	0	0	0	0	0	0	0	1	1	1
kidney loop of Henle epithelial cell	0	0	0	0	0	0	0	1	1	1
renal intercalated cell	0	0	0	0	0	0	0	1	1	1
neutrophil	0	0	0	0	0	0	0	1	1	1
kidney resident macrophage	0	0	0	0	0	0	0	1	1	1
natural killer cell	0	0	0	0	0	0	0	1	1	1
glomerular visceral epithelial cell	0	0	0	0	0	0	0	1	1	1
luminal epithelial cell of mammary gland	0	0	0	0	0	0	0	1	1	1
basal cell	0	0	0	0	0	0	0	1	1	1
myoepithelial cell of mammary gland	0	0	0	0	0	0	0	1	1	1
mammary alveolar cell	0	0	0	0	0	0	0	1	1	1
Muller cell	0	0	0	0	0	0	0	1	1	1
retinal rod cell	0	0	0	0	0	0	0	1	1	1
retinal bipolar neuron	0	0	0	0	0	0	0	1	1	1
amacrine cell	0	0	0	0	0	0	0	1	1	1
retinal cone cell	0	0	0	0	0	0	0	1	1	1
blood vessel endothelial cell	0	0	0	0	0	0	0	1	1	1
retinal ganglion cell	0	0	0	0	0	0	0	1	1	1
retina horizontal cell	0	0	0	0	0	0	0	1	1	1
pericyte cell	0	0	0	0	0	0	0	1	1	1
astrocyte	0	0	0	0	0	0	0	1	1	1
microglial cell	0	0	0	0	0	0	0	1	1	1

## Sheet: Mammary Gland
	luminal epithelial cell of mammary gland	basal cell	myoepithelial cell of mammary gland	mammary alveolar cell	unassigned	rejected	ambiguous
luminal epithelial cell of mammary gland	1	0	0	0	0	0	0
basal cell	0	1	0	0	0	0	0
myoepithelial cell of mammary gland	0	0	1	0	0	0	0
mammary alveolar cell	1	0	0	1	0	0	0
mammary stem cell	1	1	0	0	1	1	1
mammary gland epithelial cell	1	1	0	0	1	1	1
stromal cell	0	0	0	0	1	1	1
endothelial cell	0	0	0	0	1	1	1
B cell	0	0	0	0	1	1	1
T cell	0	0	0	0	1	1	1
macrophage	0	0	0	0	1	1	1
Schwann cell	0	0	0	0	1	1	1
leukocyte	0	0	0	0	1	1	1
pancreatic A cell	0	0	0	0	1	1	1
pancreatic D cell	0	0	0	0	1	1	1
pancreatic PP cell	0	0	0	0	1	1	1
pancreatic ductal cell	0	0	0	0	1	1	1
pancreatic stellate cell	0	0	0	0	1	1	1
type B pancreatic cell	0	0	0	0	1	1	1
epithelial cell of proximal tubule	0	0	0	0	1	1	1
fibroblast	0	0	0	0	1	1	1
glomerular visceral epithelial cell	0	0	0	0	1	1	1
kidney distal convoluted tubule epithelial cell	0	0	0	0	1	1	1
kidney loop of Henle epithelial cell	0	0	0	0	1	1	1
kidney resident macrophage	0	0	0	0	1	1	1
natural killer cell	0	0	0	0	1	1	1
neutrophil	0	0	0	0	1	1	1
renal intercalated cell	0	0	0	0	1	1	1
renal principal cell	0	0	0	0	1	1	1
basal cell of epithelium of trachea	0	0	0	0	1	1	1
brush cell of trachea	0	0	0	0	1	1	1
ciliated columnar cell of tracheobronchial tree	0	0	0	0	1	1	1
club cell	0	0	0	0	1	1	1
ionocyte	0	0	0	0	1	1	1
lung neuroendocrine cell	0	0	0	0	1	1	1
Muller cell	0	0	0	0	1	1	1
retinal rod cell	0	0	0	0	1	1	1
retinal bipolar neuron	0	0	0	0	1	1	1
amacrine cell	0	0	0	0	1	1	1
retinal cone cell	0	0	0	0	1	1	1
blood vessel endothelial cell	0	0	0	0	1	1	1
retinal ganglion cell	0	0	0	0	1	1	1
retina horizontal cell	0	0	0	0	1	1	1
pericyte cell	0	0	0	0	1	1	1
astrocyte	0	0	0	0	1	1	1
microglial cell	0	0	0	0	1	1	1

## Sheet: Lung
	B cell	T cell	alveolar macrophage	ciliated columnar cell of tracheobronchial tree	classical monocyte	leukocyte	lung endothelial cell	mast cell	myeloid cell	natural killer cell	non-classical monocyte	stromal cell	type II pneumocyte	unassigned	rejected	ambiguous
B cell	1	0	0	0	0	0	0	0	0	0	0	0	0	0	0	0
T cell	0	1	0	0	0	0	0	0	0	0	0	0	0	0	0	0
alveolar macrophage	0	0	1	0	0	0	0	0	0	0	0	0	0	0	0	0
ciliated columnar cell of tracheobronchial tree	0	0	0	1	0	0	0	0	0	0	0	0	0	0	0	0
classical monocyte	0	0	0	0	1	0	0	0	0	0	0	0	0	0	0	0
leukocyte	1	1	1	0	1	1	0	1	1	1	1	0	0	1	1	1
lung endothelial cell	0	0	0	0	0	0	1	0	0	0	0	0	0	0	0	0
mast cell	0	0	0	0	0	0	0	1	0	0	0	0	0	0	0	0
myeloid cell	0	0	1	0	0	0	0	0	1	0	0	0	0	0	0	0
natural killer cell	0	0	0	0	0	0	0	0	0	1	0	0	0	0	0	0
non-classical monocyte	0	0	0	0	0	0	0	0	0	0	1	0	0	0	0	0
stromal cell	0	0	0	0	0	0	0	0	0	0	0	1	0	0	0	0
type II pneumocyte	0	0	0	0	0	0	0	0	0	0	0	0	1	0	0	0
epithelial cell of lung	0	0	0	0	0	0	0	0	0	0	0	0	1	1	1	1
monocyte	0	0	0	0	0	0	0	0	0	0	1	0	0	0	0	0
type B pancreatic cell	0	0	0	0	0	0	0	0	0	0	0	0	0	1	1	1
pancreatic ductal cell	0	0	0	0	0	0	0	0	0	0	0	0	0	1	1	1
pancreatic D cell	0	0	0	0	0	0	0	0	0	0	0	0	0	1	1	1
Schwann cell	0	0	0	0	0	0	0	0	0	0	0	0	0	1	1	1
pancreatic stellate cell	0	0	0	0	0	0	0	0	0	0	0	0	0	1	1	1
endothelial cell	0	0	0	0	0	0	1	0	0	0	0	0	0	1	1	1
pancreatic PP cell	0	0	0	0	0	0	0	0	0	0	0	0	0	1	1	1
pancreatic A cell	0	0	0	0	0	0	0	0	0	0	0	0	0	1	1	1
macrophage	0	0	1	0	0	0	0	0	1	0	0	0	0	1	1	1
epithelial cell of proximal tubule	0	0	0	0	0	0	0	0	0	0	0	0	0	1	1	1
kidney distal convoluted tubule epithelial cell	0	0	0	0	0	0	0	0	0	0	0	0	0	1	1	1
renal principal cell	0	0	0	0	0	0	0	0	0	0	0	0	0	1	1	1
fibroblast	0	0	0	0	0	0	0	0	0	0	0	0	0	1	1	1
kidney loop of Henle epithelial cell	0	0	0	0	0	0	0	0	0	0	0	0	0	1	1	1
renal intercalated cell	0	0	0	0	0	0	0	0	0	0	0	0	0	1	1	1
neutrophil	0	0	0	0	0	1	0	0	0	0	0	0	0	1	1	1
kidney resident macrophage	0	0	1	0	0	0	0	0	1	0	0	0	0	1	1	1
glomerular visceral epithelial cell	0	0	0	0	0	0	0	0	0	0	0	0	0	1	1	1
Muller cell	0	0	0	0	0	0	0	0	0	0	0	0	0	1	1	1
retinal rod cell	0	0	0	0	0	0	0	0	0	0	0	0	0	1	1	1
retinal bipolar neuron	0	0	0	0	0	0	0	0	0	0	0	0	0	1	1	1
amacrine cell	0	0	0	0	0	0	0	0	0	0	0	0	0	1	1	1
retinal cone cell	0	0	0	0	0	0	0	0	0	0	0	0	0	1	1	1
blood vessel endothelial cell	0	0	0	0	0	0	1	0	0	0	0	0	0	1	1	1
retinal ganglion cell	0	0	0	0	0	0	0	0	0	0	0	0	0	1	1	1
retina horizontal cell	0	0	0	0	0	0	0	0	0	0	0	0	0	1	1	1
pericyte cell	0	0	0	0	0	0	0	0	0	0	0	0	0	1	1	1
astrocyte	0	0	0	0	0	0	0	0	0	0	0	0	0	1	1	1
microglial cell	0	0	0	0	0	0	0	0	0	0	0	0	0	1	1	1
luminal epithelial cell of mammary gland	0	0	0	0	0	0	0	0	0	0	0	0	0	1	1	1
basal cell	0	0	0	0	0	0	0	0	0	0	0	0	0	1	1	1
myoepithelial cell of mammary gland	0	0	0	0	0	0	0	0	0	0	0	0	0	1	1	1
mammary alveolar cell	0	0	0	0	0	0	0	0	0	0	0	0	0	1	1	1
