# Supplementary material for: Searching large-scale scRNA-seq databases via unbiased cell embedding with Cell BLAST
Source: Nat Commun. 2020 Jul 10;11:3458. doi: 10.1038/s41467-020-17281-7 (PMC7351785; doi:10.1038/s41467-020-17281-7)
Supplement: Supplementary file 5 — Supplementary Data 4 [file 41467_2020_17281_MOESM5_ESM.xlsx]

## Sheet: Hyperparameter test
Cluster	Dataset	Depth	Dimensionality	Hidden layer	Lambda prior	Mean average precision	Probability module	Random seed
5	Muraro	1	10	128	0.001	0.967395	NB	2
20	Muraro	1	50	128	0.001	0.967147	NB	0
20	Plasschaert	1	10	128	0.001	0.976474	ZINB	1
20	Guo	0	10	128	0.001	0.959397	NB	2
20	Adam	2	10	128	0.001	0.927089	NB	2
20	Guo	1	10	64	0.001	0.955325	NB	2
20	Bach	1	10	32	0.001	0.993516	NB	3
20	Bach	1	10	128	0.001	0.991125	LN	1
20	Bach	1	10	128	0.1	0.987563	NB	1
20	Muraro	1	10	32	0.001	0.970836	NB	3
20	Guo	1	10	128	0.001	0.957984	NB	3
20	Baron_human	1	10	128	0.001	0.94255	LN	2
20	Baron_human	1	50	128	0.001	0.968239	NB	3
20	Muraro	2	10	128	0.001	0.961858	NB	0
20	Bach	1	2	128	0.001	0.99231	NB	0
20	Bach	1	10	64	0.001	0.992951	NB	1
20	Bach	1	10	128	0.001	0.991978	ZILN	2
20	Plasschaert	1	5	128	0.001	0.979705	NB	2
20	Guo	1	10	128	0.0001	0.959795	NB	3
20	Macosko	0	10	128	0.001	0.946778	NB	1
5	Macosko	1	10	128	0.001	0.940746	NB	2
50	Bach	1	10	128	0.001	0.992593	NB	0
20	Guo	1	10	128	0.01	0.951002	NB	1
20	Plasschaert	1	10	64	0.001	0.977249	NB	1
20	Guo	2	10	128	0.001	0.946501	NB	2
20	Plasschaert	1	50	128	0.001	0.923269	NB	3
20	Plasschaert	1	10	128	0.001	0.975961	NB	3
20	Plasschaert	1	10	128	0.001	0.977557	ZINB	0
20	Bach	1	10	512	0.001	0.990903	NB	1
5	Guo	1	10	128	0.001	0.954903	NB	1
20	Adam	1	10	64	0.001	0.956122	NB	1
20	Baron_human	1	10	256	0.001	0.979837	NB	3
20	Bach	1	50	128	0.001	0.988109	NB	2
10	Baron_human	1	10	128	0.001	0.980286	NB	3
20	Guo	1	10	512	0.001	0.95695	NB	0
20	Baron_human	1	10	32	0.001	0.977355	NB	0
0	Bach	1	10	128	0.001	0.983348	NB	2
20	Adam	1	10	128	0.001	0.916073	LN	2
20	Bach	1	10	128	0.001	0.992559	NB	1
20	Adam	0	10	128	0.001	0.963592	NB	0
20	Guo	1	10	64	0.001	0.956164	NB	0
20	Guo	1	10	128	0.001	0.95576	ZILN	1
20	Plasschaert	1	10	128	1	0.966501	NB	0
50	Bach	1	10	128	0.001	0.993563	NB	2
20	Baron_human	1	10	128	0.01	0.973815	NB	3
20	Muraro	1	2	128	0.001	0.956578	NB	2
20	Adam	1	10	256	0.001	0.952176	NB	0
20	Bach	1	5	128	0.001	0.994198	NB	0
20	Baron_human	1	10	128	0.1	0.973561	NB	1
10	Macosko	1	10	128	0.001	0.946516	NB	3
20	Baron_human	1	10	512	0.001	0.976426	NB	0
20	Adam	1	10	128	0.0001	0.952177	NB	3
50	Bach	1	10	128	0.001	0.992822	NB	3
5	Baron_human	1	10	128	0.001	0.978235	NB	2
20	Bach	1	10	64	0.001	0.990993	NB	2
20	Bach	1	10	128	1	0.981963	NB	2
20	Plasschaert	1	10	256	0.001	0.974925	NB	0
10	Macosko	1	10	128	0.001	0.95259	NB	0
20	Muraro	1	10	512	0.001	0.967992	NB	1
20	Bach	1	10	128	0.001	0.993385	ZINB	2
20	Guo	1	10	128	0.001	0.960111	NB	0
20	Plasschaert	1	10	32	0.001	0.979	NB	1
20	Adam	1	10	512	0.001	0.950183	NB	0
20	Guo	1	2	128	0.001	0.949841	NB	3
20	Adam	1	10	128	0.001	0.907803	LN	3
20	Guo	1	5	128	0.001	0.960218	NB	0
20	Adam	1	10	128	0.001	0.952915	NB	1
20	Muraro	1	10	128	0.001	0.969127	ZILN	1
20	Adam	1	10	256	0.001	0.955075	NB	3
20	Macosko	1	2	128	0.001	0.945075	NB	1
20	Muraro	1	10	128	0.001	0.968759	NB	3
20	Muraro	2	10	128	0.001	0.963153	NB	2
0	Adam	1	10	128	0.001	0.944298	NB	1
5	Baron_human	1	10	128	0.001	0.977709	NB	0
20	Guo	1	20	128	0.001	0.956367	NB	1
20	Muraro	1	50	128	0.001	0.969458	NB	1
20	Macosko	1	10	32	0.001	0.943627	NB	3
20	Bach	0	10	128	0.001	0.994085	NB	2
20	Muraro	1	10	128	0.001	0.961884	LN	0
20	Bach	1	10	128	0.001	0.993777	NB	0
20	Guo	1	50	128	0.001	0.951243	NB	3
20	Muraro	1	10	128	1	0.96891	NB	3
20	Muraro	1	10	128	0.01	0.96654	NB	2
20	Plasschaert	1	10	128	1	0.977294	NB	3
20	Plasschaert	1	10	256	0.001	0.97556	NB	1
20	Macosko	1	10	64	0.001	0.956914	NB	1
20	Guo	1	10	128	0.001	0.959571	ZILN	0
20	Guo	1	10	64	0.001	0.956249	NB	3
20	Baron_human	1	10	128	0.0001	0.979976	NB	0
20	Guo	1	2	128	0.001	0.948531	NB	2
20	Bach	1	10	128	0.1	0.988166	NB	0
20	Plasschaert	1	10	512	0.001	0.972124	NB	2
20	Bach	1	5	128	0.001	0.994377	NB	2
20	Baron_human	1	10	256	0.001	0.977814	NB	0
20	Adam	1	10	32	0.001	0.957533	NB	0
20	Plasschaert	1	20	128	0.001	0.973129	NB	2
0	Muraro	1	10	128	0.001	0.969007	NB	2
20	Guo	1	10	128	0.001	0.957788	ZILN	3
20	Muraro	1	10	128	1	0.968768	NB	2
20	Baron_human	1	10	128	1	0.960737	NB	2
20	Bach	1	50	128	0.001	0.985627	NB	3
20	Adam	1	50	128	0.001	0.886808	NB	2
20	Macosko	1	10	512	0.001	0.948693	NB	3
0	Macosko	1	10	128	0.001	0.930603	NB	2
20	Muraro	1	10	128	0.001	0.967816	ZILN	0
20	Macosko	1	10	128	0.001	0.950181	ZINB	2
0	Plasschaert	1	10	128	0.001	0.969978	NB	2
20	Macosko	1	2	128	0.001	0.948257	NB	0
20	Muraro	0	10	128	0.001	0.971879	NB	1
20	Baron_human	1	2	128	0.001	0.961688	NB	3
5	Macosko	1	10	128	0.001	0.948417	NB	0
20	Bach	1	10	128	0.001	0.990935	ZILN	1
20	Bach	1	20	128	0.001	0.990586	NB	0
20	Plasschaert	1	10	128	0.001	0.969313	ZILN	1
20	Guo	1	10	256	0.001	0.957628	NB	3
20	Muraro	1	10	128	0.001	0.967389	ZILN	3
20	Macosko	1	10	128	0.1	0.933061	NB	3
20	Macosko	1	50	128	0.001	0.822717	NB	2
20	Baron_human	1	10	64	0.001	0.978977	NB	0
5	Plasschaert	1	10	128	0.001	0.975343	NB	3
20	Plasschaert	1	10	64	0.001	0.974427	NB	2
5	Muraro	1	10	128	0.001	0.968766	NB	1
20	Baron_human	1	10	512	0.001	0.978477	NB	2
20	Adam	1	10	128	0.01	0.943668	NB	2
20	Plasschaert	0	10	128	0.001	0.984907	NB	0
20	Baron_human	1	10	128	0.001	0.973474	ZILN	0
0	Plasschaert	1	10	128	0.001	0.970553	NB	1
5	Guo	1	10	128	0.001	0.956535	NB	0
20	Guo	1	10	128	0.01	0.952453	NB	0
0	Baron_human	1	10	128	0.001	0.97002	NB	3
20	Adam	1	10	128	0.001	0.949963	ZINB	2
20	Macosko	1	10	128	0.001	0.951374	ZINB	1
20	Muraro	1	10	256	0.001	0.969808	NB	2
20	Adam	0	10	128	0.001	0.961631	NB	3
20	Bach	1	10	512	0.001	0.991195	NB	3
20	Adam	1	10	128	1	0.957245	NB	0
20	Bach	1	20	128	0.001	0.99066	NB	2
20	Bach	1	2	128	0.001	0.991525	NB	3
20	Baron_human	0	10	128	0.001	0.97614	NB	1
20	Adam	1	10	128	0.001	0.94842	ZILN	2
0	Guo	1	10	128	0.001	0.955794	NB	1
20	Muraro	1	10	256	0.001	0.967916	NB	0
20	Guo	1	10	128	0.01	0.949619	NB	2
20	Guo	1	10	128	0.001	0.928614	LN	1
20	Muraro	1	2	128	0.001	0.957435	NB	3
20	Macosko	1	10	128	0.001	0.863948	LN	2
20	Guo	1	10	128	0.001	0.931018	LN	3
20	Baron_human	1	10	64	0.001	0.978354	NB	1
20	Adam	1	20	128	0.001	0.943147	NB	0
20	Guo	1	10	128	1	0.956033	NB	2
20	Adam	1	10	128	0.01	0.946413	NB	0
5	Adam	1	10	128	0.001	0.953233	NB	3
20	Baron_human	1	10	128	0.001	0.976598	ZINB	1
20	Macosko	1	50	128	0.001	0.824622	NB	3
20	Bach	1	10	64	0.001	0.993393	NB	3
20	Muraro	1	20	128	0.001	0.964476	NB	1
20	Baron_human	1	50	128	0.001	0.961886	NB	0
20	Adam	1	10	128	0.001	0.956687	ZILN	3
10	Macosko	1	10	128	0.001	0.951997	NB	2
20	Adam	0	10	128	0.001	0.964657	NB	1
20	Muraro	1	10	128	0.1	0.964084	NB	0
20	Baron_human	1	10	32	0.001	0.977425	NB	3
20	Adam	1	10	256	0.001	0.955404	NB	2
0	Baron_human	1	10	128	0.001	0.970334	NB	1
50	Baron_human	1	10	128	0.001	0.979636	NB	3
20	Muraro	1	10	128	0.1	0.970608	NB	2
0	Baron_human	1	10	128	0.001	0.971839	NB	0
20	Macosko	1	10	128	0.1	0.929113	NB	2
20	Bach	0	10	128	0.001	0.994207	NB	1
20	Bach	2	10	128	0.001	0.990211	NB	1
50	Macosko	1	10	128	0.001	0.952716	NB	1
0	Macosko	1	10	128	0.001	0.928387	NB	3
20	Adam	1	5	128	0.001	0.954035	NB	0
50	Plasschaert	1	10	128	0.001	0.975969	NB	0
20	Muraro	1	10	128	0.001	0.953526	LN	2
20	Macosko	1	50	128	0.001	0.833882	NB	0
20	Baron_human	1	10	128	0.01	0.973851	NB	2
20	Bach	0	10	128	0.001	0.994159	NB	3
20	Baron_human	1	2	128	0.001	0.959089	NB	2
20	Macosko	1	10	128	0.001	0.951507	ZINB	3
20	Macosko	1	10	512	0.001	0.949964	NB	2
20	Guo	1	10	128	0.001	0.956191	ZINB	2
20	Guo	2	10	128	0.001	0.945783	NB	3
20	Plasschaert	1	10	128	1	0.953783	NB	1
20	Plasschaert	1	10	128	0.1	0.959844	NB	0
20	Plasschaert	1	20	128	0.001	0.971747	NB	1
20	Baron_human	1	10	128	0.001	0.938142	LN	0
20	Macosko	1	10	128	0.001	0.953648	NB	2
20	Guo	1	10	128	0.0001	0.959822	NB	2
20	Muraro	0	10	128	0.001	0.969896	NB	3
20	Muraro	1	10	128	1	0.970608	NB	1
20	Guo	1	10	32	0.001	0.959156	NB	3
50	Plasschaert	1	10	128	0.001	0.975109	NB	2
20	Baron_human	1	10	128	0.01	0.971435	NB	1
20	Bach	1	10	512	0.001	0.99186	NB	0
20	Plasschaert	1	10	128	0.001	0.969375	ZILN	3
20	Bach	1	10	128	0.01	0.98999	NB	2
20	Plasschaert	1	10	256	0.001	0.972288	NB	2
20	Bach	1	10	128	0.001	0.990886	LN	0
20	Muraro	1	50	128	0.001	0.967634	NB	2
50	Adam	1	10	128	0.001	0.951581	NB	2
20	Macosko	0	10	128	0.001	0.949138	NB	2
20	Muraro	1	10	128	0.001	0.970257	NB	2
20	Adam	1	50	128	0.001	0.894217	NB	3
20	Macosko	1	10	128	0.001	0.862915	LN	1
20	Bach	1	10	128	0.001	0.992859	NB	3
20	Plasschaert	1	10	128	1	0.979291	NB	2
20	Guo	1	10	256	0.001	0.957857	NB	1
20	Baron_human	1	20	128	0.001	0.974811	NB	0
20	Adam	2	10	128	0.001	0.929756	NB	0
20	Macosko	1	5	128	0.001	0.954989	NB	0
20	Bach	1	10	128	0.01	0.989713	NB	3
20	Adam	1	10	64	0.001	0.949078	NB	3
20	Guo	1	10	128	0.1	0.956751	NB	2
20	Muraro	1	5	128	0.001	0.969807	NB	3
20	Muraro	1	20	128	0.001	0.963726	NB	3
20	Guo	1	10	128	0.001	0.956267	ZINB	0
20	Adam	1	50	128	0.001	0.892765	NB	1
20	Muraro	1	50	128	0.001	0.970232	NB	3
50	Muraro	1	10	128	0.001	0.969976	NB	2
20	Macosko	1	10	128	0.001	0.940521	ZILN	2
20	Bach	1	5	128	0.001	0.994479	NB	3
20	Muraro	0	10	128	0.001	0.971837	NB	2
20	Guo	1	10	128	0.1	0.954609	NB	0
20	Guo	1	50	128	0.001	0.950843	NB	1
20	Bach	0	10	128	0.001	0.994132	NB	0
20	Muraro	1	2	128	0.001	0.956852	NB	0
20	Plasschaert	1	10	512	0.001	0.970851	NB	3
20	Adam	1	2	128	0.001	0.93375	NB	2
20	Muraro	1	10	256	0.001	0.966932	NB	3
20	Guo	2	10	128	0.001	0.944476	NB	0
20	Macosko	1	10	32	0.001	0.955083	NB	2
20	Baron_human	1	10	128	0.01	0.977289	NB	0
20	Guo	1	10	128	0.001	0.954532	ZILN	2
20	Plasschaert	1	10	128	0.0001	0.978792	NB	2
20	Macosko	1	10	128	0.1	0.919874	NB	1
50	Adam	1	10	128	0.001	0.951818	NB	0
20	Macosko	1	10	32	0.001	0.952783	NB	0
20	Plasschaert	1	10	128	0.001	0.975911	ZINB	2
20	Adam	1	10	128	0.001	0.951642	NB	2
50	Guo	1	10	128	0.001	0.960308	NB	1
20	Macosko	1	10	128	0.001	0.837846	LN	3
20	Guo	1	10	128	0.001	0.957198	ZINB	1
10	Muraro	1	10	128	0.001	0.970319	NB	2
20	Baron_human	2	10	128	0.001	0.973386	NB	2
20	Muraro	1	10	128	0.01	0.965764	NB	1
20	Muraro	1	10	512	0.001	0.969802	NB	3
20	Plasschaert	1	10	512	0.001	0.971735	NB	0
20	Muraro	1	10	32	0.001	0.968624	NB	2
20	Macosko	1	10	256	0.001	0.951029	NB	1
20	Muraro	2	10	128	0.001	0.96254	NB	1
20	Baron_human	1	20	128	0.001	0.975651	NB	1
5	Baron_human	1	10	128	0.001	0.976961	NB	1
0	Macosko	1	10	128	0.001	0.932062	NB	0
20	Baron_human	1	10	512	0.001	0.979604	NB	3
20	Baron_human	1	10	128	0.001	0.977735	ZINB	0
20	Bach	1	10	128	1	0.988832	NB	0
20	Baron_human	1	10	64	0.001	0.97584	NB	2
20	Macosko	1	10	128	0.0001	0.954251	NB	3
20	Guo	1	10	512	0.001	0.957137	NB	3
20	Guo	1	10	128	0.01	0.954677	NB	3
20	Macosko	1	10	256	0.001	0.950812	NB	0
20	Adam	1	20	128	0.001	0.940661	NB	2
20	Plasschaert	0	10	128	0.001	0.985227	NB	3
20	Macosko	1	5	128	0.001	0.955541	NB	3
20	Bach	1	10	256	0.001	0.99287	NB	2
20	Bach	1	50	128	0.001	0.985166	NB	1
50	Baron_human	1	10	128	0.001	0.980562	NB	1
20	Macosko	1	10	128	0.001	0.952436	NB	3
20	Muraro	1	10	32	0.001	0.96993	NB	1
20	Macosko	1	10	64	0.001	0.953076	NB	0
20	Macosko	2	10	128	0.001	0.9263	NB	2
50	Bach	1	10	128	0.001	0.994501	NB	1
20	Plasschaert	1	10	128	0.0001	0.98117	NB	0
20	Adam	1	10	128	0.001	0.952018	ZINB	0
0	Bach	1	10	128	0.001	0.98358	NB	0
10	Muraro	1	10	128	0.001	0.968698	NB	0
20	Macosko	1	10	128	1	0.913314	NB	0
20	Guo	1	10	128	0.1	0.957134	NB	1
0	Macosko	1	10	128	0.001	0.924723	NB	1
50	Macosko	1	10	128	0.001	0.956105	NB	2
20	Baron_human	1	10	128	1	0.96873	NB	0
20	Macosko	1	5	128	0.001	0.953806	NB	2
20	Muraro	1	10	512	0.001	0.968516	NB	2
20	Guo	1	10	128	1	0.95549	NB	3
20	Bach	2	10	128	0.001	0.991687	NB	2
20	Bach	1	10	128	1	0.984927	NB	3
20	Adam	1	10	128	0.1	0.94075	NB	2
10	Adam	1	10	128	0.001	0.954162	NB	0
20	Plasschaert	1	5	128	0.001	0.979149	NB	3
20	Adam	1	10	128	1	0.934249	NB	2
20	Baron_human	1	10	128	0.001	0.978268	NB	0
20	Macosko	2	10	128	0.001	0.93976	NB	0
20	Plasschaert	1	50	128	0.001	0.922534	NB	0
20	Guo	1	10	32	0.001	0.959256	NB	2
20	Guo	1	50	128	0.001	0.947555	NB	0
5	Bach	1	10	128	0.001	0.993245	NB	0
5	Adam	1	10	128	0.001	0.950385	NB	1
5	Guo	1	10	128	0.001	0.955786	NB	3
0	Plasschaert	1	10	128	0.001	0.970363	NB	3
0	Muraro	1	10	128	0.001	0.967371	NB	3
20	Plasschaert	0	10	128	0.001	0.985456	NB	1
20	Muraro	1	10	256	0.001	0.967492	NB	1
20	Bach	1	50	128	0.001	0.985382	NB	0
20	Macosko	1	10	512	0.001	0.949913	NB	1
10	Baron_human	1	10	128	0.001	0.978896	NB	1
20	Bach	1	10	128	0.0001	0.992982	NB	0
20	Adam	2	10	128	0.001	0.931671	NB	3
20	Bach	1	10	256	0.001	0.992954	NB	3
20	Macosko	1	10	64	0.001	0.953569	NB	3
50	Guo	1	10	128	0.001	0.96068	NB	2
20	Guo	1	10	128	0.1	0.955769	NB	3
20	Macosko	1	10	128	0.01	0.947776	NB	3
20	Muraro	1	20	128	0.001	0.964497	NB	0
20	Muraro	1	5	128	0.001	0.969883	NB	0
10	Adam	1	10	128	0.001	0.956418	NB	2
10	Baron_human	1	10	128	0.001	0.977998	NB	0
20	Adam	1	10	128	0.01	0.950736	NB	3
20	Macosko	1	10	128	0.01	0.947483	NB	0
20	Adam	1	10	128	0.001	0.950683	ZILN	1
20	Bach	1	10	512	0.001	0.992885	NB	2
10	Macosko	1	10	128	0.001	0.951926	NB	1
20	Muraro	1	10	128	0.001	0.96882	NB	0
20	Macosko	1	10	128	0.001	0.940964	ZILN	1
5	Guo	1	10	128	0.001	0.959604	NB	2
0	Guo	1	10	128	0.001	0.958721	NB	0
10	Bach	1	10	128	0.001	0.993615	NB	1
20	Bach	1	10	128	0.1	0.987697	NB	3
20	Bach	1	20	128	0.001	0.990414	NB	3
20	Plasschaert	1	10	128	0.001	0.97159	LN	1
10	Baron_human	1	10	128	0.001	0.978676	NB	2
10	Plasschaert	1	10	128	0.001	0.975313	NB	0
20	Baron_human	1	10	128	0.001	0.978687	NB	2
20	Macosko	1	10	128	1	0.906255	NB	3
20	Macosko	1	5	128	0.001	0.954835	NB	1
20	Guo	1	20	128	0.001	0.957667	NB	3
20	Bach	1	2	128	0.001	0.992351	NB	2
20	Adam	1	10	128	0.001	0.950394	ZINB	1
20	Bach	1	10	128	0.001	0.991703	ZILN	3
20	Bach	2	10	128	0.001	0.990814	NB	0
20	Baron_human	1	10	128	1	0.96873	NB	3
5	Adam	1	10	128	0.001	0.947005	NB	0
20	Macosko	1	20	128	0.001	0.937904	NB	1
50	Plasschaert	1	10	128	0.001	0.975224	NB	3
0	Plasschaert	1	10	128	0.001	0.972547	NB	0
20	Baron_human	1	10	32	0.001	0.979122	NB	1
20	Plasschaert	1	10	64	0.001	0.978818	NB	0
20	Bach	1	10	128	0.001	0.990961	LN	3
20	Adam	1	10	128	0.001	0.952368	NB	0
20	Guo	0	10	128	0.001	0.961653	NB	3
20	Bach	1	10	256	0.001	0.991862	NB	1
10	Plasschaert	1	10	128	0.001	0.974429	NB	3
20	Baron_human	1	10	128	0.001	0.974879	ZILN	1
20	Bach	1	10	128	0.0001	0.993828	NB	3
20	Plasschaert	1	10	512	0.001	0.974343	NB	1
5	Muraro	1	10	128	0.001	0.968624	NB	3
20	Guo	1	10	512	0.001	0.95972	NB	2
20	Adam	1	10	128	0.01	0.953604	NB	1
20	Baron_human	1	50	128	0.001	0.965999	NB	2
20	Plasschaert	1	10	128	0.1	0.968987	NB	3
20	Plasschaert	1	10	128	0.001	0.972048	ZILN	2
20	Macosko	1	20	128	0.001	0.942444	NB	3
20	Adam	1	10	512	0.001	0.952197	NB	2
20	Macosko	2	10	128	0.001	0.925155	NB	1
20	Muraro	1	10	64	0.001	0.96797	NB	2
20	Bach	1	5	128	0.001	0.995379	NB	1
50	Baron_human	1	10	128	0.001	0.979432	NB	2
20	Plasschaert	2	10	128	0.001	0.969318	NB	1
20	Plasschaert	1	10	128	0.0001	0.978845	NB	1
20	Plasschaert	1	2	128	0.001	0.973956	NB	0
20	Plasschaert	1	10	128	0.01	0.976398	NB	0
20	Adam	1	10	128	0.1	0.938766	NB	1
20	Macosko	1	10	512	0.001	0.950822	NB	0
20	Muraro	1	10	128	0.001	0.952867	LN	1
10	Adam	1	10	128	0.001	0.951319	NB	1
20	Muraro	1	10	128	1	0.967673	NB	0
20	Baron_human	1	5	128	0.001	0.976512	NB	1
50	Baron_human	1	10	128	0.001	0.975795	NB	0
20	Muraro	1	10	128	0.001	0.96876	ZINB	1
20	Muraro	1	10	128	0.01	0.963859	NB	3
20	Adam	1	10	128	0.1	0.938478	NB	3
20	Guo	1	20	128	0.001	0.955382	NB	2
20	Baron_human	1	10	128	0.001	0.979759	ZINB	2
20	Guo	1	10	128	0.001	0.938136	LN	0
20	Muraro	1	5	128	0.001	0.96943	NB	2
20	Adam	1	10	32	0.001	0.958665	NB	3
20	Macosko	1	10	128	1	0.917558	NB	2
20	Muraro	1	10	64	0.001	0.966829	NB	1
50	Muraro	1	10	128	0.001	0.968464	NB	3
20	Adam	1	2	128	0.001	0.930963	NB	3
20	Adam	1	5	128	0.001	0.954094	NB	1
20	Muraro	0	10	128	0.001	0.970571	NB	0
5	Macosko	1	10	128	0.001	0.942226	NB	1
20	Baron_human	0	10	128	0.001	0.976528	NB	0
20	Plasschaert	1	2	128	0.001	0.976042	NB	3
20	Plasschaert	1	10	128	0.001	0.974211	NB	1
20	Baron_human	1	10	128	0.001	0.974789	ZILN	3
20	Muraro	1	10	64	0.001	0.970493	NB	3
50	Adam	1	10	128	0.001	0.950219	NB	1
20	Guo	1	20	128	0.001	0.956083	NB	0
20	Guo	1	5	128	0.001	0.959376	NB	3
20	Plasschaert	1	2	128	0.001	0.977979	NB	1
10	Adam	1	10	128	0.001	0.950847	NB	3
20	Macosko	1	20	128	0.001	0.937787	NB	0
20	Macosko	1	10	64	0.001	0.953995	NB	2
20	Muraro	1	10	128	0.001	0.96855	ZINB	2
20	Baron_human	0	10	128	0.001	0.978546	NB	2
20	Macosko	1	10	128	0.001	0.940956	ZILN	3
20	Muraro	1	10	128	0.001	0.965052	NB	1
20	Baron_human	1	10	128	0.1	0.964554	NB	0
20	Adam	1	10	64	0.001	0.955969	NB	0
20	Guo	1	2	128	0.001	0.953518	NB	0
20	Bach	1	10	128	0.01	0.993318	NB	1
0	Bach	1	10	128	0.001	0.981313	NB	1
20	Guo	1	10	128	0.001	0.956826	ZINB	3
20	Adam	1	20	128	0.001	0.942488	NB	3
10	Plasschaert	1	10	128	0.001	0.976426	NB	1
20	Macosko	1	10	256	0.001	0.951668	NB	2
20	Baron_human	1	10	64	0.001	0.978541	NB	3
20	Plasschaert	1	10	128	0.001	0.975292	ZINB	3
20	Macosko	1	10	128	0.1	0.937317	NB	0
0	Adam	1	10	128	0.001	0.942074	NB	2
20	Bach	1	10	128	0.001	0.992647	ZINB	0
20	Macosko	1	10	128	0.001	0.952389	NB	1
20	Plasschaert	1	10	32	0.001	0.981665	NB	0
20	Adam	1	10	128	0.001	0.949493	ZINB	3
20	Baron_human	1	10	128	0.001	0.97944	NB	3
10	Bach	1	10	128	0.001	0.993398	NB	3
20	Muraro	1	10	128	0.001	0.967133	ZINB	3
20	Baron_human	1	10	128	0.001	0.941556	LN	3
20	Guo	1	5	128	0.001	0.959899	NB	2
20	Macosko	1	10	128	0.01	0.946889	NB	2
20	Macosko	0	10	128	0.001	0.947864	NB	3
20	Plasschaert	1	10	128	0.001	0.971864	LN	0
20	Guo	0	10	128	0.001	0.96097	NB	1
20	Adam	1	10	128	0.001	0.951283	NB	3
20	Plasschaert	1	5	128	0.001	0.980406	NB	0
20	Bach	1	10	32	0.001	0.993742	NB	0
20	Adam	1	10	512	0.001	0.95159	NB	3
20	Guo	1	10	128	0.001	0.930647	LN	2
20	Adam	1	2	128	0.001	0.937672	NB	0
20	Adam	1	10	128	0.0001	0.955069	NB	2
20	Guo	1	10	64	0.001	0.960327	NB	1
20	Baron_human	1	10	128	0.001	0.974812	ZILN	2
20	Muraro	1	10	128	0.001	0.967977	ZINB	0
20	Adam	1	10	128	0.0001	0.954577	NB	0
0	Adam	1	10	128	0.001	0.942601	NB	3
20	Muraro	1	10	128	0.1	0.962143	NB	3
20	Muraro	2	10	128	0.001	0.965571	NB	3
20	Plasschaert	1	2	128	0.001	0.975112	NB	2
20	Guo	2	10	128	0.001	0.945822	NB	1
0	Muraro	1	10	128	0.001	0.969185	NB	1
5	Bach	1	10	128	0.001	0.989732	NB	3
20	Guo	1	10	128	0.001	0.95838	NB	2
20	Macosko	1	10	128	0.001	0.939084	ZILN	0
20	Baron_human	1	50	128	0.001	0.963714	NB	1
20	Plasschaert	1	10	128	0.001	0.968938	LN	2
0	Guo	1	10	128	0.001	0.955576	NB	2
10	Guo	1	10	128	0.001	0.957291	NB	3
20	Baron_human	1	10	128	0.0001	0.979807	NB	3
20	Macosko	1	2	128	0.001	0.947854	NB	2
20	Macosko	1	10	32	0.001	0.954176	NB	1
50	Guo	1	10	128	0.001	0.956268	NB	3
20	Macosko	1	10	128	0.01	0.942285	NB	1
20	Muraro	1	10	128	0.0001	0.969908	NB	0
20	Bach	1	10	128	0.1	0.989086	NB	2
20	Adam	1	10	64	0.001	0.951989	NB	2
20	Macosko	1	2	128	0.001	0.944484	NB	3
20	Bach	1	10	128	0.001	0.993185	ZINB	3
5	Plasschaert	1	10	128	0.001	0.977296	NB	1
20	Baron_human	1	10	32	0.001	0.978795	NB	2
20	Baron_human	1	10	128	0.0001	0.98044	NB	2
20	Adam	1	10	256	0.001	0.953454	NB	1
20	Baron_human	1	10	512	0.001	0.978515	NB	1
20	Plasschaert	1	50	128	0.001	0.937206	NB	2
20	Adam	1	2	128	0.001	0.933223	NB	1
20	Macosko	1	10	128	0.0001	0.954433	NB	2
20	Guo	1	10	128	1	0.957299	NB	0
20	Baron_human	2	10	128	0.001	0.973803	NB	3
20	Bach	1	10	64	0.001	0.993393	NB	0
20	Guo	0	10	128	0.001	0.961864	NB	0
20	Muraro	1	10	128	0.001	0.961172	LN	3
20	Baron_human	1	20	128	0.001	0.975998	NB	2
20	Bach	1	10	32	0.001	0.992524	NB	1
20	Baron_human	1	2	128	0.001	0.963258	NB	1
20	Bach	1	10	128	0.0001	0.994041	NB	2
20	Plasschaert	1	10	128	0.01	0.968074	NB	2
20	Baron_human	1	10	128	0.001	0.979584	NB	1
20	Adam	1	5	128	0.001	0.951914	NB	3
10	Plasschaert	1	10	128	0.001	0.976861	NB	2
20	Bach	1	10	128	0.001	0.991184	LN	2
20	Muraro	1	2	128	0.001	0.956904	NB	1
20	Adam	1	10	128	0.0001	0.956266	NB	1
20	Plasschaert	1	10	128	0.01	0.968541	NB	1
20	Adam	1	10	128	0.001	0.909094	LN	0
20	Plasschaert	1	10	64	0.001	0.97782	NB	3
20	Macosko	1	10	128	0.0001	0.954906	NB	1
20	Macosko	1	10	128	0.001	0.951911	NB	0
20	Adam	2	10	128	0.001	0.931047	NB	1
20	Adam	1	10	128	1	0.936235	NB	1
20	Guo	1	10	32	0.001	0.958051	NB	0
20	Macosko	1	20	128	0.001	0.944075	NB	2
20	Plasschaert	1	50	128	0.001	0.912676	NB	1
20	Guo	1	10	128	0.0001	0.960505	NB	0
10	Guo	1	10	128	0.001	0.956527	NB	1
20	Plasschaert	1	20	128	0.001	0.975373	NB	3
10	Bach	1	10	128	0.001	0.993597	NB	2
20	Baron_human	1	10	128	1	0.960661	NB	1
5	Plasschaert	1	10	128	0.001	0.976023	NB	0
5	Baron_human	1	10	128	0.001	0.978068	NB	3
20	Baron_human	1	20	128	0.001	0.977262	NB	3
5	Bach	1	10	128	0.001	0.993044	NB	2
50	Muraro	1	10	128	0.001	0.968112	NB	0
20	Guo	1	10	256	0.001	0.958399	NB	0
20	Muraro	1	5	128	0.001	0.970482	NB	1
20	Guo	1	5	128	0.001	0.958784	NB	1
20	Bach	1	10	256	0.001	0.993205	NB	0
20	Adam	1	10	128	0.1	0.937446	NB	0
0	Bach	1	10	128	0.001	0.982304	NB	3
20	Plasschaert	1	10	128	0.0001	0.97724	NB	3
10	Guo	1	10	128	0.001	0.955693	NB	2
20	Muraro	1	10	64	0.001	0.970149	NB	0
20	Guo	1	10	128	0.001	0.959322	NB	1
20	Guo	1	10	128	0.0001	0.959849	NB	1
20	Adam	1	10	128	0.001	0.916094	LN	1
0	Adam	1	10	128	0.001	0.942303	NB	0
20	Plasschaert	2	10	128	0.001	0.964402	NB	2
10	Muraro	1	10	128	0.001	0.967815	NB	1
20	Plasschaert	1	10	128	0.001	0.976856	NB	0
20	Plasschaert	2	10	128	0.001	0.968503	NB	0
20	Macosko	1	10	128	0.001	0.840113	LN	0
20	Adam	1	20	128	0.001	0.94263	NB	1
20	Plasschaert	1	10	32	0.001	0.978643	NB	2
20	Macosko	1	50	128	0.001	0.852447	NB	1
20	Bach	1	10	128	1	0.985339	NB	1
20	Muraro	1	10	128	0.0001	0.970725	NB	3
20	Bach	1	10	128	0.001	0.989552	ZILN	0
20	Baron_human	1	10	128	0.1	0.972884	NB	3
20	Muraro	1	10	128	0.0001	0.971817	NB	2
20	Baron_human	1	5	128	0.001	0.976544	NB	2
20	Bach	1	10	128	0.001	0.993516	NB	2
50	Guo	1	10	128	0.001	0.957373	NB	0
20	Adam	0	10	128	0.001	0.964049	NB	2
20	Adam	1	10	128	0.001	0.948745	ZILN	0
5	Plasschaert	1	10	128	0.001	0.977759	NB	2
20	Muraro	1	10	128	0.01	0.966996	NB	0
20	Adam	1	10	32	0.001	0.960199	NB	1
50	Muraro	1	10	128	0.001	0.967114	NB	1
20	Adam	1	10	32	0.001	0.957259	NB	2
20	Baron_human	1	10	256	0.001	0.977844	NB	1
20	Macosko	1	10	128	0.0001	0.954785	NB	0
10	Muraro	1	10	128	0.001	0.967543	NB	3
20	Guo	1	10	128	1	0.960975	NB	1
20	Baron_human	1	5	128	0.001	0.978053	NB	0
20	Baron_human	1	10	128	0.001	0.976696	ZINB	3
20	Plasschaert	1	10	128	0.001	0.974797	NB	2
0	Guo	1	10	128	0.001	0.955692	NB	3
20	Muraro	1	10	32	0.001	0.969726	NB	0
20	Baron_human	0	10	128	0.001	0.975458	NB	3
20	Muraro	1	10	128	0.001	0.969067	ZILN	2
20	Bach	1	20	128	0.001	0.991838	NB	1
20	Bach	2	10	128	0.001	0.991965	NB	3
20	Adam	1	5	128	0.001	0.954728	NB	2
20	Muraro	1	10	128	0.1	0.96694	NB	1
20	Macosko	1	10	128	0.001	0.948362	ZINB	0
20	Adam	1	50	128	0.001	0.87842	NB	0
20	Macosko	2	10	128	0.001	0.936154	NB	3
5	Macosko	1	10	128	0.001	0.94847	NB	3
20	Muraro	1	20	128	0.001	0.96525	NB	2
50	Macosko	1	10	128	0.001	0.952264	NB	0
20	Baron_human	2	10	128	0.001	0.973562	NB	0
20	Guo	1	10	512	0.001	0.961938	NB	1
20	Plasschaert	1	10	128	0.01	0.97318	NB	3
20	Bach	1	2	128	0.001	0.990202	NB	1
50	Adam	1	10	128	0.001	0.950823	NB	3
20	Plasschaert	1	10	128	0.1	0.962472	NB	1
5	Bach	1	10	128	0.001	0.990833	NB	1
20	Plasschaert	1	10	128	0.001	0.974228	LN	3
0	Muraro	1	10	128	0.001	0.968145	NB	0
20	Plasschaert	1	10	256	0.001	0.973293	NB	3
20	Plasschaert	1	5	128	0.001	0.979187	NB	1
5	Muraro	1	10	128	0.001	0.967667	NB	0
20	Muraro	1	10	128	0.0001	0.970654	NB	1
20	Baron_human	1	2	128	0.001	0.96328	NB	0
20	Bach	1	10	128	0.01	0.993006	NB	0
50	Macosko	1	10	128	0.001	0.953062	NB	3
20	Plasschaert	1	10	128	0.1	0.960341	NB	2
20	Adam	1	10	512	0.001	0.953937	NB	1
20	Baron_human	2	10	128	0.001	0.969521	NB	1
20	Adam	1	10	128	1	0.921862	NB	3
20	Guo	1	50	128	0.001	0.949416	NB	2
20	Baron_human	1	10	256	0.001	0.978998	NB	2
20	Bach	1	10	32	0.001	0.993692	NB	2
20	Plasschaert	0	10	128	0.001	0.985189	NB	2
20	Guo	1	10	32	0.001	0.958736	NB	1
50	Plasschaert	1	10	128	0.001	0.976207	NB	1
20	Baron_human	1	10	128	0.0001	0.979699	NB	1
20	Baron_human	1	5	128	0.001	0.97834	NB	3
20	Macosko	1	10	256	0.001	0.948578	NB	3
5	Adam	1	10	128	0.001	0.951998	NB	2
10	Guo	1	10	128	0.001	0.957466	NB	0
20	Macosko	0	10	128	0.001	0.947383	NB	0
0	Baron_human	1	10	128	0.001	0.97169	NB	2
20	Plasschaert	1	10	32	0.001	0.979588	NB	3
20	Plasschaert	2	10	128	0.001	0.966665	NB	3
20	Macosko	1	10	128	1	0.910971	NB	1
20	Baron_human	1	10	128	0.1	0.970371	NB	2
20	Plasschaert	1	10	128	0.001	0.967037	ZILN	0
20	Muraro	1	10	512	0.001	0.968543	NB	0
10	Bach	1	10	128	0.001	0.993214	NB	0
20	Plasschaert	1	20	128	0.001	0.972116	NB	0
20	Guo	1	2	128	0.001	0.952581	NB	1
20	Bach	1	10	128	0.001	0.993803	ZINB	1
20	Baron_human	1	10	128	0.001	0.934268	LN	1
20	Guo	1	10	256	0.001	0.957045	NB	2
20	Bach	1	10	128	0.0001	0.992928	NB	1

## Sheet: Feature selection
Dataset	Mean average precision	Number of genes	Random seed
Plasschaert	0.968828	11302	13
Plasschaert	0.974571	539	14
Plasschaert	0.971089	163	9
Baron_human	0.951388	52	9
Baron_human	0.978686	465	14
Muraro	0.967456	1675	10
Muraro	0.967272	59	2
Plasschaert	0.976653	4119	6
Bach	0.992974	1510	5
Adam	0.955004	524	6
Baron_human	0.979577	1369	8
Muraro	0.969664	1675	1
Baron_human	0.976344	465	2
Muraro	0.969131	608	6
Macosko	0.936201	131	1
Guo	0.960747	4639	5
Macosko	0.933122	131	9
Plasschaert	0.976816	960	6
Baron_human	0.947282	52	2
Plasschaert	0.977199	960	9
Baron_human	0.974735	5465	3
Adam	0.936546	175	13
Plasschaert	0.973617	539	8
Muraro	0.967357	5738	0
Plasschaert	0.976463	2309	0
Guo	0.944348	204	5
Adam	0.954957	1646	4
Macosko	0.955666	4718	9
Adam	0.955679	859	5
Guo	0.959132	624	1
Guo	0.958928	1141	2
Baron_human	0.94988	52	1
Guo	0.95968	4639	3
Muraro	0.971332	223	6
Bach	0.992649	7426	13
Bach	0.993129	164	5
Guo	0.961202	10957	10
Baron_human	0.980195	1369	3
Bach	0.991253	59	1
Bach	0.990641	59	7
Plasschaert	0.975543	11302	6
Plasschaert	0.974185	11302	7
Baron_human	0.980185	730	5
Adam	0.897703	51	15
Baron_human	0.970881	176	13
Muraro	0.966407	2636	9
Adam	0.953166	1646	12
Muraro	0.971084	223	7
Adam	0.956427	1646	2
Adam	0.942968	8710	4
Guo	0.962737	2478	6
Guo	0.95829	624	2
Bach	0.991788	1510	8
Plasschaert	0.975586	539	1
Plasschaert	0.973881	4119	12
Guo	0.90228	62	8
Plasschaert	0.972029	2309	4
Baron_human	0.970586	176	11
Bach	0.99177	59	8
Bach	0.993889	420	11
Bach	0.993808	1510	0
Macosko	0.945909	378	5
Guo	0.961266	10957	7
Guo	0.96266	10957	13
Plasschaert	0.975206	4119	15
Baron_human	0.9763	465	10
Bach	0.991623	59	3
Plasschaert	0.973778	11302	3
Plasschaert	0.975744	2309	8
Bach	0.992619	7426	11
Baron_human	0.980752	2372	2
Baron_human	0.979127	5465	5
Guo	0.960607	1141	6
Macosko	0.935867	131	2
Muraro	0.967036	899	0
Bach	0.99226	2700	4
Adam	0.954151	2912	3
Adam	0.950061	8710	6
Baron_human	0.948527	52	5
Plasschaert	0.975366	960	13
Guo	0.960487	4639	15
Baron_human	0.981323	1369	6
Macosko	0.90295	45	3
Macosko	0.931677	131	11
Adam	0.956705	2912	11
Macosko	0.956868	4718	12
Adam	0.956839	2912	1
Plasschaert	0.965857	49	9
Muraro	0.966089	59	11
Macosko	0.905076	45	9
Baron_human	0.972003	176	4
Macosko	0.905629	45	8
Plasschaert	0.971879	11302	2
Bach	0.993474	164	13
Guo	0.90411	62	12
Muraro	0.966847	5738	5
Adam	0.900434	51	6
Plasschaert	0.974928	11302	9
Guo	0.96022	10957	12
Bach	0.991272	7426	6
Adam	0.902483	51	11
Guo	0.95931	10957	5
Macosko	0.950455	727	6
Guo	0.95522	624	5
Muraro	0.96908	608	12
Macosko	0.956306	4718	6
Bach	0.992693	164	6
Baron_human	0.976271	465	4
Bach	0.990176	59	14
Muraro	0.969206	608	14
Macosko	0.932593	131	14
Adam	0.900779	51	14
Guo	0.94331	204	9
Muraro	0.970388	223	12
Baron_human	0.97771	5465	9
Baron_human	0.978533	2372	4
Adam	0.953557	524	0
Guo	0.942938	204	6
Bach	0.993968	694	3
Baron_human	0.980762	1369	2
Baron_human	0.979708	2372	15
Muraro	0.968931	59	9
Bach	0.993066	420	2
Adam	0.95576	1646	8
Adam	0.954944	2912	6
Macosko	0.904872	45	5
Baron_human	0.951383	52	0
Bach	0.991991	59	6
Baron_human	0.949829	52	13
Baron_human	0.980434	1369	10
Plasschaert	0.966895	49	2
Macosko	0.957313	4718	3
Muraro	0.970843	223	4
Bach	0.991372	7426	14
Adam	0.937191	175	2
Plasschaert	0.970117	163	4
Adam	0.958218	2912	13
Baron_human	0.948499	52	4
Macosko	0.957137	11129	1
Guo	0.948118	204	12
Plasschaert	0.96964	163	7
Macosko	0.955331	2450	14
Baron_human	0.948133	52	11
Plasschaert	0.973953	539	12
Adam	0.955975	1646	15
Guo	0.955192	624	11
Plasschaert	0.975017	960	11
Muraro	0.96924	899	3
Adam	0.894477	51	9
Guo	0.959971	1141	12
Adam	0.953643	2912	4
Macosko	0.957885	11129	12
Adam	0.9388	175	0
Muraro	0.969099	1675	4
Guo	0.960352	2478	10
Baron_human	0.9499	52	3
Adam	0.939387	175	11
Macosko	0.951233	727	5
Baron_human	0.97807	730	0
Plasschaert	0.964918	49	14
Macosko	0.950243	2450	6
Muraro	0.971676	223	0
Baron_human	0.980508	2372	14
Bach	0.993812	1510	10
Plasschaert	0.972075	163	6
Muraro	0.966713	2636	13
Plasschaert	0.972787	4119	3
Baron_human	0.94706	52	10
Muraro	0.970821	223	13
Muraro	0.968142	1675	2
Plasschaert	0.968456	11302	12
Macosko	0.950938	2450	13
Adam	0.897347	51	1
Baron_human	0.978965	2372	5
Bach	0.9935	2700	8
Bach	0.988505	7426	15
Guo	0.96418	4639	7
Plasschaert	0.970007	163	2
Macosko	0.94991	727	3
Macosko	0.903548	45	6
Adam	0.939539	175	10
Adam	0.952651	859	4
Plasschaert	0.968427	11302	5
Macosko	0.949692	378	11
Bach	0.993023	1510	12
Adam	0.952927	2912	2
Guo	0.959631	2478	13
Bach	0.99239	7426	3
Bach	0.99165	1510	14
Guo	0.962756	4639	11
Adam	0.955688	2912	7
Guo	0.903568	62	6
Plasschaert	0.973412	539	5
Bach	0.991857	59	13
Bach	0.99228	2700	0
Plasschaert	0.968097	163	3
Bach	0.989162	2700	2
Muraro	0.967174	608	4
Muraro	0.967947	1675	7
Guo	0.95691	624	13
Macosko	0.955203	2450	2
Guo	0.958783	2478	7
Bach	0.992765	694	15
Muraro	0.965986	2636	15
Macosko	0.93407	131	10
Baron_human	0.975008	5465	15
Adam	0.952632	859	10
Bach	0.991508	2700	10
Muraro	0.966818	59	5
Muraro	0.968898	899	11
Macosko	0.950143	727	0
Macosko	0.952223	727	4
Muraro	0.965808	2636	10
Baron_human	0.976134	5465	1
Bach	0.994913	164	1
Plasschaert	0.973214	960	8
Adam	0.89799	51	4
Macosko	0.89866	45	10
Baron_human	0.948984	52	14
Baron_human	0.980513	730	8
Guo	0.95952	2478	15
Muraro	0.96783	899	6
Plasschaert	0.966417	49	4
Guo	0.957053	624	14
Baron_human	0.977904	465	15
Plasschaert	0.974371	539	10
Plasschaert	0.96661	49	5
Baron_human	0.972868	176	5
Baron_human	0.971911	176	10
Guo	0.897656	62	13
Macosko	0.947812	727	7
Plasschaert	0.974408	4119	5
Guo	0.957367	4639	2
Baron_human	0.97574	5465	0
Muraro	0.963189	2636	7
Macosko	0.953224	2450	15
Guo	0.956847	1141	14
Adam	0.953157	524	14
Plasschaert	0.97393	960	5
Muraro	0.967059	608	15
Muraro	0.969312	899	9
Muraro	0.966815	59	14
Adam	0.956073	859	1
Bach	0.991941	2700	12
Guo	0.902399	62	7
Baron_human	0.978487	5465	13
Guo	0.961846	10957	0
Bach	0.991666	7426	0
Baron_human	0.979975	2372	8
Macosko	0.955535	4718	1
Guo	0.962488	2478	14
Adam	0.945379	8710	2
Plasschaert	0.965189	49	13
Muraro	0.967642	2636	11
Adam	0.950518	524	2
Adam	0.953297	1646	9
Muraro	0.96786	2636	8
Bach	0.992327	59	15
Bach	0.991873	7426	2
Muraro	0.968164	899	2
Plasschaert	0.978701	960	14
Guo	0.955866	2478	3
Bach	0.993649	694	0
Adam	0.9474	8710	10
Adam	0.950154	859	3
Adam	0.960747	1646	5
Muraro	0.970395	223	11
Plasschaert	0.975246	4119	2
Macosko	0.935348	131	3
Guo	0.955765	624	3
Baron_human	0.979277	730	4
Adam	0.952564	524	3
Muraro	0.96887	1675	14
Guo	0.943293	204	1
Macosko	0.954759	11129	5
Muraro	0.968348	59	6
Guo	0.959358	2478	2
Guo	0.964036	4639	1
Bach	0.993516	1510	7
Muraro	0.968976	899	13
Bach	0.991105	59	5
Adam	0.949143	8710	8
Baron_human	0.977518	2372	7
Muraro	0.967324	2636	2
Muraro	0.967495	1675	5
Adam	0.955623	524	1
Plasschaert	0.976176	539	0
Plasschaert	0.974947	2309	10
Adam	0.950777	1646	14
Muraro	0.968143	899	8
Bach	0.992788	59	11
Macosko	0.955527	2450	10
Plasschaert	0.966263	49	3
Adam	0.94966	8710	7
Guo	0.962301	1141	10
Plasschaert	0.978044	4119	7
Guo	0.961689	10957	11
Bach	0.993665	420	9
Macosko	0.954418	11129	8
Bach	0.988739	2700	15
Plasschaert	0.977669	4119	10
Bach	0.994307	1510	1
Macosko	0.948838	378	3
Baron_human	0.979961	2372	9
Macosko	0.906739	45	12
Adam	0.953595	859	12
Adam	0.952166	859	9
Plasschaert	0.976101	11302	1
Bach	0.99323	1510	9
Plasschaert	0.976048	2309	3
Bach	0.993429	694	2
Plasschaert	0.971559	4119	1
Baron_human	0.980708	730	12
Macosko	0.946519	378	6
Guo	0.962606	10957	15
Bach	0.991278	59	10
Muraro	0.96862	59	1
Plasschaert	0.974808	2309	12
Baron_human	0.979537	730	14
Bach	0.994352	420	3
Muraro	0.969247	5738	11
Bach	0.993376	420	0
Plasschaert	0.965863	49	7
Adam	0.950718	524	5
Adam	0.954091	1646	3
Muraro	0.968636	59	4
Guo	0.957833	624	15
Macosko	0.948664	378	12
Muraro	0.967276	59	3
Guo	0.962199	4639	12
Guo	0.957219	1141	9
Muraro	0.967924	608	13
Guo	0.96416	2478	12
Guo	0.944539	204	8
Baron_human	0.976901	465	9
Macosko	0.95048	378	15
Muraro	0.968835	608	5
Bach	0.992982	2700	1
Macosko	0.948945	378	7
Bach	0.992599	420	6
Guo	0.959527	1141	13
Muraro	0.968407	899	14
Plasschaert	0.977268	4119	11
Baron_human	0.971871	176	12
Plasschaert	0.973767	2309	6
Adam	0.947167	8710	0
Bach	0.993142	164	15
Plasschaert	0.971664	2309	11
Adam	0.953975	524	13
Bach	0.993079	420	13
Macosko	0.910665	45	13
Adam	0.955536	1646	13
Muraro	0.967787	1675	13
Plasschaert	0.97491	960	10
Adam	0.93835	175	8
Guo	0.958491	624	4
Bach	0.993316	2700	5
Baron_human	0.977585	465	8
Adam	0.938976	175	12
Bach	0.98761	7426	9
Muraro	0.96492	5738	3
Baron_human	0.980306	2372	0
Macosko	0.948622	378	13
Bach	0.99196	164	8
Muraro	0.968895	59	10
Baron_human	0.979645	730	3
Macosko	0.953552	727	13
Guo	0.958903	2478	8
Guo	0.943673	204	10
Plasschaert	0.974473	960	1
Baron_human	0.979582	5465	4
Plasschaert	0.975356	539	15
Muraro	0.968149	5738	14
Bach	0.99295	694	6
Muraro	0.968379	2636	1
Muraro	0.971929	223	1
Macosko	0.95103	11129	14
Plasschaert	0.968113	163	13
Muraro	0.968229	59	13
Bach	0.994087	164	10
Bach	0.991634	7426	1
Baron_human	0.971034	176	2
Muraro	0.966785	608	8
Plasschaert	0.979051	2309	13
Macosko	0.954517	2450	4
Baron_human	0.980447	730	6
Bach	0.992628	1510	15
Macosko	0.956468	11129	10
Guo	0.900784	62	2
Baron_human	0.979098	2372	3
Baron_human	0.976683	5465	8
Macosko	0.928385	131	4
Guo	0.958569	1141	3
Plasschaert	0.97267	11302	4
Bach	0.993019	420	7
Macosko	0.954899	4718	5
Macosko	0.9513	11129	0
Plasschaert	0.976962	2309	5
Macosko	0.944011	378	1
Muraro	0.969021	59	12
Guo	0.959688	624	7
Baron_human	0.981203	2372	1
Macosko	0.951314	2450	7
Bach	0.993577	164	14
Plasschaert	0.969459	163	1
Macosko	0.936641	131	6
Adam	0.950886	859	8
Plasschaert	0.973618	2309	2
Guo	0.955245	624	0
Baron_human	0.978016	465	1
Macosko	0.933859	131	5
Macosko	0.935179	131	0
Muraro	0.966737	5738	10
Adam	0.938538	175	3
Adam	0.899735	51	2
Macosko	0.906436	45	2
Macosko	0.956133	4718	0
Adam	0.953592	859	14
Plasschaert	0.974873	539	2
Adam	0.895839	51	12
Bach	0.993848	164	0
Baron_human	0.978135	5465	7
Guo	0.959436	1141	0
Adam	0.952987	859	0
Baron_human	0.981277	2372	13
Bach	0.994327	1510	2
Guo	0.9089	62	15
Adam	0.951438	2912	0
Bach	0.992199	1510	4
Muraro	0.968375	899	12
Macosko	0.949002	378	2
Guo	0.962853	4639	0
Macosko	0.952999	2450	5
Bach	0.99314	1510	6
Muraro	0.968425	1675	0
Macosko	0.952991	727	9
Muraro	0.967495	5738	13
Guo	0.956533	2478	11
Macosko	0.955888	4718	13
Macosko	0.955404	11129	3
Plasschaert	0.973311	539	11
Adam	0.955131	1646	6
Muraro	0.969813	608	2
Muraro	0.965226	5738	9
Guo	0.959092	4639	4
Plasschaert	0.970735	11302	15
Macosko	0.955212	4718	4
Muraro	0.969719	899	15
Baron_human	0.980968	1369	13
Adam	0.954102	524	8
Adam	0.948576	8710	5
Adam	0.945327	8710	3
Macosko	0.956824	11129	9
Muraro	0.971211	223	15
Adam	0.937194	175	14
Guo	0.90431	62	3
Bach	0.993907	694	11
Guo	0.943144	204	7
Adam	0.95233	859	11
Macosko	0.951997	727	2
Plasschaert	0.976441	2309	7
Plasschaert	0.973669	4119	4
Plasschaert	0.975472	960	2
Muraro	0.968542	608	7
Plasschaert	0.973299	539	13
Adam	0.947343	8710	9
Baron_human	0.978663	730	10
Baron_human	0.979537	5465	12
Bach	0.993498	694	10
Plasschaert	0.966373	49	0
Macosko	0.951949	11129	7
Bach	0.991781	59	9
Adam	0.94164	175	5
Adam	0.948489	524	12
Plasschaert	0.970445	163	8
Bach	0.994254	1510	11
Muraro	0.970825	223	10
Baron_human	0.977215	5465	2
Bach	0.991716	2700	11
Plasschaert	0.967615	49	15
Bach	0.992762	164	2
Adam	0.953178	2912	5
Macosko	0.957841	11129	4
Baron_human	0.970226	176	8
Adam	0.898618	51	7
Adam	0.956459	524	9
Adam	0.940303	175	9
Guo	0.952935	624	12
Adam	0.934431	175	1
Bach	0.992998	7426	4
Bach	0.99164	7426	12
Adam	0.899389	51	3
Macosko	0.953254	11129	13
Adam	0.955188	2912	10
Guo	0.958878	4639	8
Macosko	0.953576	2450	1
Guo	0.959085	2478	4
Adam	0.954938	859	6
Adam	0.938384	175	15
Plasschaert	0.975204	539	7
Macosko	0.955315	2450	0
Macosko	0.949185	2450	9
Plasschaert	0.970437	163	0
Guo	0.959929	1141	15
Guo	0.958874	10957	6
Muraro	0.967224	1675	12
Bach	0.994013	420	14
Bach	0.992908	164	12
Macosko	0.935817	131	8
Muraro	0.967722	2636	14
Adam	0.899919	51	5
Macosko	0.946187	378	8
Bach	0.993077	694	8
Muraro	0.970147	608	9
Muraro	0.964664	5738	8
Guo	0.899852	62	11
Macosko	0.956493	4718	2
Baron_human	0.977179	465	13
Baron_human	0.979401	5465	11
Macosko	0.954885	4718	15
Plasschaert	0.977213	960	3
Macosko	0.957624	4718	10
Baron_human	0.978225	730	7
Macosko	0.956481	11129	11
Baron_human	0.978942	5465	10
Bach	0.983564	7426	8
Guo	0.959844	2478	0
Guo	0.904965	62	5
Plasschaert	0.969456	163	12
Adam	0.954733	2912	8
Guo	0.959474	1141	4
Adam	0.953462	524	10
Adam	0.956172	2912	15
Baron_human	0.979458	465	11
Bach	0.992568	420	1
Plasschaert	0.976172	4119	9
Guo	0.963046	10957	14
Adam	0.956492	2912	9
Macosko	0.950133	378	10
Macosko	0.957074	11129	6
Guo	0.958769	624	10
Guo	0.958693	1141	1
Bach	0.991771	2700	13
Muraro	0.968052	5738	15
Guo	0.898853	62	9
Adam	0.953337	859	13
Guo	0.956793	2478	5
Baron_human	0.97931	730	1
Macosko	0.953712	11129	2
Bach	0.993575	420	4
Bach	0.993849	420	12
Adam	0.956208	524	15
Muraro	0.965328	2636	12
Macosko	0.954358	2450	12
Plasschaert	0.974623	960	4
Baron_human	0.979018	730	11
Bach	0.992268	1510	13
Bach	0.992344	59	0
Guo	0.962307	4639	10
Baron_human	0.976243	465	5
Plasschaert	0.974732	11302	10
Baron_human	0.970466	176	0
Bach	0.993752	164	3
Guo	0.962188	2478	1
Guo	0.959567	10957	4
Bach	0.993646	694	13
Bach	0.991062	2700	9
Plasschaert	0.976259	960	15
Baron_human	0.979592	1369	15
Plasschaert	0.969496	163	14
Plasschaert	0.973796	4119	14
Baron_human	0.971415	176	15
Baron_human	0.978738	5465	6
Guo	0.958009	2478	9
Adam	0.954798	524	4
Baron_human	0.97788	465	0
Guo	0.961267	4639	9
Macosko	0.953767	727	15
Muraro	0.966616	5738	4
Plasschaert	0.97454	539	6
Muraro	0.96836	608	11
Baron_human	0.973535	176	3
Baron_human	0.980192	1369	5
Muraro	0.967531	1675	11
Muraro	0.969703	608	0
Bach	0.993204	694	9
Adam	0.958744	1646	1
Adam	0.953219	1646	11
Bach	0.993626	164	11
Baron_human	0.979652	2372	12
Bach	0.994297	420	8
Macosko	0.953305	2450	8
Bach	0.993209	164	4
Adam	0.897982	51	8
Macosko	0.906179	45	14
Bach	0.992117	59	12
Baron_human	0.970047	176	6
Guo	0.958276	1141	11
Macosko	0.936452	131	15
Plasschaert	0.971996	2309	1
Plasschaert	0.974324	539	3
Macosko	0.908814	45	4
Macosko	0.906013	45	15
Adam	0.953738	1646	0
Muraro	0.966609	5738	2
Baron_human	0.979694	1369	1
Bach	0.993142	164	9
Plasschaert	0.970691	163	10
Muraro	0.96592	2636	4
Plasschaert	0.974945	960	7
Guo	0.905148	62	10
Baron_human	0.977184	465	6
Bach	0.991907	7426	7
Guo	0.963001	1141	7
Bach	0.99314	2700	7
Macosko	0.905697	45	11
Guo	0.943705	204	15
Adam	0.951307	2912	12
Guo	0.959754	1141	8
Muraro	0.963744	5738	1
Muraro	0.969145	899	10
Muraro	0.965092	5738	12
Bach	0.992135	59	4
Baron_human	0.978602	1369	14
Macosko	0.952363	4718	14
Plasschaert	0.973171	539	9
Muraro	0.969929	223	9
Muraro	0.973793	223	3
Muraro	0.967161	1675	15
Adam	0.955908	1646	7
Plasschaert	0.965139	49	8
Plasschaert	0.969437	163	11
Adam	0.898033	51	10
Baron_human	0.981784	1369	9
Guo	0.961925	4639	14
Bach	0.993556	164	7
Adam	0.955559	2912	14
Bach	0.993687	420	10
Bach	0.992064	59	2
Bach	0.992068	7426	10
Plasschaert	0.976387	2309	9
Baron_human	0.979054	465	12
Guo	0.96022	10957	1
Muraro	0.971551	223	8
Plasschaert	0.976146	11302	14
Guo	0.943255	204	3
Muraro	0.967864	899	4
Adam	0.954038	859	2
Baron_human	0.972611	176	1
Guo	0.903127	62	1
Muraro	0.967577	899	1
Macosko	0.950342	378	9
Muraro	0.968152	1675	9
Adam	0.950935	8710	13
Plasschaert	0.96635	49	11
Plasschaert	0.976104	2309	15
Macosko	0.956971	2450	3
Bach	0.995175	694	1
Plasschaert	0.96529	49	6
Baron_human	0.949475	52	7
Plasschaert	0.974918	539	4
Baron_human	0.979178	730	2
Baron_human	0.979671	1369	11
Bach	0.993462	420	5
Muraro	0.968487	1675	6
Baron_human	0.979543	2372	6
Macosko	0.956883	4718	8
Plasschaert	0.966148	49	10
Plasschaert	0.975438	2309	14
Guo	0.939073	204	0
Plasschaert	0.972878	11302	8
Adam	0.951597	524	11
Bach	0.992943	694	4
Muraro	0.965944	5738	6
Guo	0.945593	204	4
Bach	0.993301	694	7
Plasschaert	0.973225	11302	0
Baron_human	0.977292	465	7
Baron_human	0.980008	1369	7
Bach	0.988493	2700	3
Macosko	0.905779	45	1
Macosko	0.947572	378	4
Macosko	0.931651	131	7
Guo	0.943818	204	2
Bach	0.992573	694	5
Macosko	0.947688	727	12
Muraro	0.968724	59	7
Plasschaert	0.966324	49	1
Muraro	0.968145	1675	3
Macosko	0.954972	2450	11
Guo	0.942744	204	13
Muraro	0.968014	899	5
Adam	0.940967	175	6
Muraro	0.971214	2636	6
Guo	0.95688	624	9
Bach	0.993296	420	15
Baron_human	0.950121	52	8
Bach	0.992984	1510	3
Plasschaert	0.975808	960	12
Adam	0.948052	8710	15
Guo	0.959085	10957	2
Muraro	0.968702	608	10
Macosko	0.949594	727	10
Baron_human	0.98032	1369	4
Baron_human	0.979297	5465	14
Guo	0.961229	4639	6
Bach	0.993083	2700	6
Muraro	0.969966	608	3
Macosko	0.902574	45	0
Muraro	0.971013	223	14
Plasschaert	0.966808	49	12
Plasschaert	0.969747	163	15
Muraro	0.967082	2636	0
Muraro	0.967297	59	8
Macosko	0.952858	727	14
Muraro	0.967493	2636	3
Muraro	0.969114	59	0
Baron_human	0.977564	730	13
Guo	0.95768	10957	3
Macosko	0.951276	727	8
Baron_human	0.978504	2372	11
Adam	0.939323	175	4
Adam	0.953403	524	7
Adam	0.938619	175	7
Baron_human	0.976507	2372	10
Muraro	0.971549	223	2
Muraro	0.966219	2636	5
Guo	0.960299	1141	5
Baron_human	0.979889	1369	0
Muraro	0.967334	59	15
Guo	0.943793	204	14
Macosko	0.947924	378	14
Adam	0.953063	1646	10
Macosko	0.93729	131	13
Adam	0.901026	51	0
Macosko	0.952268	727	1
Guo	0.89942	62	0
Guo	0.90498	62	4
Muraro	0.967579	899	7
Baron_human	0.97288	176	14
Plasschaert	0.96983	11302	11
Baron_human	0.977333	465	3
Macosko	0.90367	45	7
Adam	0.952116	859	15
Baron_human	0.972644	176	9
Macosko	0.955926	4718	11
Adam	0.947089	8710	12
Adam	0.94704	8710	1
Guo	0.899038	62	14
Muraro	0.9691	608	1
Plasschaert	0.973264	4119	13
Bach	0.993783	694	14
Guo	0.960243	4639	13
Bach	0.987834	7426	5
Guo	0.952059	10957	9
Baron_human	0.949387	52	6
Muraro	0.968256	223	5
Baron_human	0.980198	1369	12
Adam	0.951006	859	7
Macosko	0.946331	378	0
Adam	0.945694	8710	14
Baron_human	0.978416	730	15
Muraro	0.968332	1675	8
Muraro	0.967278	5738	7
Bach	0.990804	2700	14
Bach	0.993591	694	12
Macosko	0.954802	11129	15
Baron_human	0.979547	730	9
Baron_human	0.947436	52	15
Adam	0.896305	51	13
Plasschaert	0.974664	4119	8
Macosko	0.953482	4718	7
Plasschaert	0.969937	163	5
Plasschaert	0.975436	4119	0
Adam	0.943097	8710	11
Guo	0.955432	624	6
Macosko	0.950785	727	11
Guo	0.957916	624	8
Guo	0.942538	204	11
Plasschaert	0.975509	960	0
Baron_human	0.972588	176	7
Macosko	0.939043	131	12
Guo	0.96222	10957	8
Baron_human	0.949205	52	12

## Sheet: Dimension reduction
Dataset	Dimensionality	Mean average precision	Method	Random seed
Macosko	20	0.846622	Dhaka	5
Bach	2	0.980977	Dhaka	5
Guo	2	0.934183	DCA	12
Macosko	20	0.953573	scPhere	0
Baron_human	10	0.975837	scPhere	13
Adam	5	0.957584	Cell_BLAST	11
Baron_human	2	0.960344	scVI	4
Adam	5	0.904988	PCA	10
Bach	5	0.989994	scScope	15
Bach	5	0.993546	Cell_BLAST	13
Plasschaert	20	0.968653	ZINB_WaVE	12
Bach	20	0.981962	scVI	9
Adam	2	0.918042	scVI	14
Muraro	2	0.969744	tSNE	6
Guo	50	0.952664	scVI	13
Macosko	20	0.905186	scScope	3
Muraro	2	0.957229	Cell_BLAST	13
Muraro	10	0.968522	Cell_BLAST	14
Baron_human	2	0.978875	UMAP	3
Guo	20	0.957681	DCA	8
Guo	5	0.923471	PCA	12
Macosko	2	0.811219	ZIFA	11
Adam	10	0.824325	scScope	15
Plasschaert	2	0.974527	scVI	7
Adam	2	0.956734	UMAP	14
Baron_human	2	0.983366	tSNE	11
Macosko	2	0.792635	ZINB_WaVE	14
Adam	20	0.940512	ZINB_WaVE	0
Macosko	10	0.897015	Dhaka	1
Bach	2	0.991774	DCA	0
Macosko	2	0.895286	DCA	13
Muraro	5	0.966799	scScope	14
Plasschaert	5	0.974947	scScope	4
Bach	10	0.990113	ZIFA	10
Baron_human	20	0.979894	DCA	2
Bach	5	0.991555	scScope	2
Muraro	20	0.966844	scPhere	11
Adam	5	0.951186	ZINB_WaVE	11
Muraro	20	0.969127	scVI	3
Guo	20	0.952662	scVI	0
Macosko	50	0.931884	PCA	0
Muraro	5	0.956042	Dhaka	9
Plasschaert	5	0.98164	scVI	10
Baron_human	50	0.970396	scPhere	14
Muraro	20	0.965098	Cell_BLAST	11
Macosko	2	0.766545	scScope	14
Guo	50	0.944161	ZIFA	6
Baron_human	20	0.975435	scPhere	8
Baron_human	10	0.946186	Dhaka	11
Plasschaert	2	0.972974	DCA	9
Muraro	2	0.880606	SAUCIE	11
Guo	2	0.937786	DCA	8
Guo	50	0.955328	scVI	10
Plasschaert	20	0.98091	scPhere	13
Bach	50	0.922004	Dhaka	12
Guo	2	0.936812	DCA	10
Baron_human	2	0.911667	DCA	6
Plasschaert	50	0.982501	scScope	11
Baron_human	50	0.973837	scScope	7
Bach	5	0.991364	scScope	1
Adam	2	0.477893	scScope	1
Guo	5	0.952873	scPhere	15
Bach	2	0.997601	UMAP	0
Baron_human	5	0.937953	ZIFA	12
Muraro	50	0.928229	ZIFA	3
Macosko	10	0.925704	PCA	12
Guo	2	0.796168	ZIFA	10
Guo	50	0.943711	ZIFA	4
Muraro	20	0.96256	Dhaka	2
Plasschaert	10	0.984841	DCA	9
Muraro	2	0.960794	scPhere	8
Muraro	50	0.930172	ZIFA	10
Adam	2	0.955156	UMAP	7
Bach	50	0.993757	scScope	2
Adam	5	0.952957	ZINB_WaVE	9
Bach	5	0.991447	ZIFA	1
Adam	2	0.938543	scPhere	3
Muraro	10	0.971432	PCA	14
Guo	2	0.942639	Dhaka	14
Guo	50	0.955231	scScope	5
Baron_human	10	0.977009	scVI	3
Guo	10	0.957086	DCA	10
Plasschaert	5	0.9799	scPhere	10
Macosko	10	0.952395	Cell_BLAST	14
Guo	50	0.962913	PCA	11
Adam	5	0.712609	scScope	7
Bach	5	0.989912	scPhere	7
Baron_human	2	0.926704	Dhaka	7
Muraro	50	0.92654	scPhere	7
Macosko	50	0.947061	scPhere	14
Macosko	50	0.962109	DCA	15
Baron_human	10	0.962277	scScope	2
Guo	20	0.95619	Cell_BLAST	14
Baron_human	5	0.942979	scScope	8
Muraro	20	0.970476	scPhere	4
Guo	20	0.955615	ZINB_WaVE	15
Plasschaert	2	0.972629	DCA	7
Muraro	50	0.968335	scVI	6
Guo	50	0.959434	DCA	12
Adam	50	0.948071	scVI	9
Adam	5	0.726475	scScope	15
Macosko	20	0.928166	PCA	12
Baron_human	2	0.557599	ZIFA	9
Guo	2	0.920096	ZINB_WaVE	6
Bach	2	0.99307	scVI	3
Bach	10	0.985887	scPhere	9
Adam	50	0.957747	PCA	3
Muraro	50	0.927092	ZIFA	12
Guo	10	0.953569	PCA	12
Muraro	50	0.967444	Dhaka	6
Baron_human	5	0.948248	Dhaka	9
Guo	2	0.943408	scVI	14
Macosko	50	0.852447	Cell_BLAST	1
Adam	2	0.643658	PCA	2
Adam	5	0.954728	Cell_BLAST	2
Plasschaert	50	0.984519	PCA	2
Macosko	2	0.811218	ZIFA	7
Muraro	2	0.747661	scScope	13
Plasschaert	2	0.975947	scPhere	5
Baron_human	20	0.981118	PCA	5
Guo	5	0.955566	scPhere	0
Guo	50	0.944817	Cell_BLAST	5
Bach	5	0.978284	Dhaka	1
Adam	50	0.927821	ZIFA	6
Macosko	10	0.953275	scPhere	10
Adam	50	0.953276	DCA	1
Bach	10	0.994141	scScope	9
Macosko	20	0.937904	Cell_BLAST	1
Macosko	10	0.953242	DCA	3
Muraro	10	0.96971	DCA	3
Baron_human	2	0.761167	scScope	6
Bach	5	0.991095	ZINB_WaVE	6
Guo	5	0.956731	scVI	3
Bach	20	0.943255	Dhaka	7
Baron_human	5	0.940283	scScope	15
Adam	10	0.952199	scPhere	14
Bach	2	0.982194	Dhaka	13
Baron_human	2	0.969851	scPhere	12
Bach	10	0.991271	Cell_BLAST	14
Plasschaert	20	0.968718	ZINB_WaVE	8
Bach	20	0.995778	PCA	0
Adam	20	0.950144	scVI	15
Plasschaert	5	0.978955	ZIFA	12
Baron_human	50	0.97475	scScope	3
Baron_human	2	0.909483	ZINB_WaVE	2
Baron_human	2	0.983225	tSNE	6
Guo	2	0.895824	ZINB_WaVE	14
Bach	20	0.986148	scVI	8
Adam	2	0.878752	Dhaka	12
Guo	5	0.944805	ZINB_WaVE	2
Baron_human	50	0.982527	PCA	8
Adam	10	0.956223	PCA	13
Baron_human	20	0.978902	DCA	12
Macosko	5	0.92168	Dhaka	4
Muraro	2	0.942073	scVI	9
Adam	5	0.952279	scVI	7
Macosko	10	0.953507	scPhere	12
Muraro	2	0.806209	ZIFA	6
Muraro	50	0.966258	Dhaka	9
Muraro	10	0.969974	DCA	8
Guo	20	0.945604	Dhaka	10
Baron_human	2	0.807168	SAUCIE	5
Macosko	5	0.887495	PCA	14
Adam	10	0.936737	Dhaka	7
Bach	50	0.9953	DCA	12
Bach	50	0.990787	scPhere	10
Muraro	2	0.928838	ZINB_WaVE	1
Baron_human	2	0.557598	ZIFA	8
Bach	10	0.990123	ZIFA	13
Plasschaert	2	0.973807	ZINB_WaVE	11
Macosko	50	0.950221	scPhere	8
Adam	50	0.831223	ZINB_WaVE	5
Muraro	5	0.971119	scVI	5
Baron_human	50	0.970222	scPhere	0
Guo	2	0.950696	Cell_BLAST	9
Bach	2	0.966979	PCA	13
Plasschaert	10	0.975392	scVI	8
Adam	10	0.942193	Dhaka	10
Guo	50	0.945858	Dhaka	7
Bach	10	0.987458	scPhere	7
Muraro	20	0.966802	ZINB_WaVE	4
Plasschaert	20	0.982103	scPhere	5
Guo	5	0.934155	ZIFA	7
Muraro	20	0.96446	Cell_BLAST	15
Adam	50	0.954367	DCA	8
Adam	20	0.955065	DCA	5
Plasschaert	2	0.907234	scScope	9
Muraro	5	0.969004	scPhere	7
Bach	20	0.991	ZINB_WaVE	3
Baron_human	2	0.561876	PCA	7
Muraro	2	0.806209	ZIFA	9
Macosko	10	0.951332	DCA	1
Guo	50	0.945031	Dhaka	5
Adam	50	0.951515	DCA	7
Muraro	50	0.934209	scPhere	12
Baron_human	5	0.974279	scPhere	3
Bach	2	0.991766	scVI	4
Macosko	2	0.949425	Cell_BLAST	5
Muraro	2	0.806209	ZIFA	10
Muraro	20	0.970969	DCA	4
Bach	20	0.993581	DCA	1
Plasschaert	10	0.980242	scVI	9
Baron_human	50	0.975062	scScope	5
Adam	5	0.948804	scPhere	9
Plasschaert	5	0.980056	Cell_BLAST	7
Guo	5	0.956353	scVI	9
Baron_human	5	0.975492	scPhere	5
Muraro	20	0.966178	Cell_BLAST	7
Adam	10	0.961498	ZIFA	8
Muraro	10	0.969252	DCA	13
Bach	5	0.991445	ZIFA	14
Adam	2	0.944853	scPhere	1
Bach	10	0.989425	scVI	11
Bach	20	0.990496	ZINB_WaVE	1
Guo	5	0.953313	scPhere	6
Plasschaert	50	0.982313	scScope	1
Plasschaert	2	0.973865	ZIFA	7
Bach	50	0.993809	scScope	6
Macosko	5	0.852439	scScope	6
Adam	5	0.945723	DCA	10
Macosko	2	0.938265	UMAP	5
Guo	5	0.946351	Dhaka	3
Baron_human	10	0.979022	ZINB_WaVE	8
Baron_human	2	0.9245	Dhaka	15
Baron_human	10	0.975179	PCA	1
Macosko	2	0.920306	Dhaka	5
Baron_human	50	0.981621	DCA	2
Guo	50	0.957549	DCA	11
Plasschaert	20	0.982161	scScope	14
Adam	10	0.951161	scPhere	3
Macosko	20	0.922842	scVI	2
Muraro	20	0.95949	ZIFA	7
Baron_human	10	0.975303	scPhere	6
Baron_human	5	0.950975	PCA	14
Adam	5	0.918057	ZIFA	13
Guo	2	0.923579	ZINB_WaVE	2
Adam	5	0.945782	Dhaka	7
Adam	10	0.951967	scVI	3
Macosko	20	0.916169	scVI	5
Baron_human	10	0.965833	scScope	6
Bach	50	0.982933	ZIFA	11
Bach	20	0.994548	DCA	4
Adam	10	0.956221	PCA	4
Adam	50	0.829433	ZINB_WaVE	7
Muraro	10	0.968622	ZINB_WaVE	5
Bach	10	0.994867	DCA	6
Baron_human	5	0.976536	scVI	14
Muraro	5	0.968556	ZINB_WaVE	4
Muraro	5	0.965237	PCA	0
Guo	20	0.953389	ZIFA	5
Macosko	2	0.795501	PCA	4
Plasschaert	20	0.967528	ZINB_WaVE	6
Bach	5	0.978549	Dhaka	0
Guo	50	0.953527	scPhere	12
Baron_human	5	0.974569	scPhere	11
Baron_human	50	0.968679	Cell_BLAST	6
Plasschaert	2	0.973381	DCA	2
Bach	50	0.995199	DCA	3
Adam	5	0.949436	ZINB_WaVE	2
Bach	5	0.991487	scVI	2
Guo	20	0.95393	ZINB_WaVE	10
Plasschaert	5	0.980478	DCA	2
Muraro	10	0.969426	ZINB_WaVE	4
Muraro	10	0.970053	scScope	13
Bach	50	0.995595	PCA	3
Adam	20	0.941981	ZINB_WaVE	15
Adam	2	0.956096	UMAP	8
Plasschaert	5	0.98001	scVI	12
Baron_human	20	0.968678	scVI	2
Adam	20	0.941461	ZINB_WaVE	1
Baron_human	10	0.978317	ZINB_WaVE	6
Baron_human	50	0.855251	ZINB_WaVE	9
Macosko	50	0.871858	scVI	15
Plasschaert	5	0.980789	scVI	6
Guo	20	0.954634	scScope	2
Guo	2	0.953489	Cell_BLAST	8
Guo	10	0.953433	ZIFA	5
Macosko	5	0.887495	PCA	2
Macosko	5	0.95331	scPhere	13
Baron_human	50	0.960671	scVI	14
Bach	20	0.988333	scPhere	12
Adam	20	0.953324	DCA	11
Guo	20	0.955377	scVI	11
Bach	20	0.988053	scPhere	7
Adam	20	0.937966	ZINB_WaVE	4
Guo	2	0.952338	scPhere	0
Plasschaert	5	0.979904	Cell_BLAST	0
Baron_human	5	0.979073	Cell_BLAST	10
Macosko	2	0.946735	Cell_BLAST	14
Adam	10	0.956584	scPhere	4
Plasschaert	2	0.951909	Dhaka	9
Muraro	2	0.951692	scVI	3
Plasschaert	10	0.978343	ZIFA	0
Baron_human	10	0.975836	scVI	15
Bach	20	0.984351	scVI	2
Bach	10	0.993514	Cell_BLAST	6
Muraro	5	0.970188	scVI	7
Baron_human	5	0.9699	ZINB_WaVE	9
Adam	5	0.945742	Dhaka	15
Guo	50	0.884577	ZINB_WaVE	3
Bach	10	0.988975	scVI	6
Guo	2	0.797952	scScope	12
Macosko	10	0.925704	PCA	15
Adam	2	0.851637	ZINB_WaVE	9
Bach	10	0.994115	scScope	8
Baron_human	50	0.968168	ZIFA	5
Adam	5	0.942187	scPhere	7
Adam	20	0.952983	ZIFA	5
Macosko	10	0.925704	PCA	13
Baron_human	50	0.981694	DCA	14
Bach	2	0.948432	ZIFA	15
Adam	20	0.937992	Dhaka	2
Plasschaert	2	0.957172	Dhaka	15
Plasschaert	50	0.932886	Cell_BLAST	15
Baron_human	50	0.982527	PCA	2
Bach	10	0.993853	Cell_BLAST	13
Bach	20	0.990414	Cell_BLAST	3
Adam	5	0.948	Dhaka	0
Baron_human	10	0.975476	scPhere	9
Plasschaert	50	0.986332	DCA	9
Guo	20	0.95275	scScope	1
Macosko	50	0.961743	DCA	14
Plasschaert	10	0.97411	Cell_BLAST	2
Macosko	2	0.696345	SAUCIE	7
Bach	2	0.991377	Cell_BLAST	5
Muraro	50	0.973048	PCA	8
Baron_human	2	0.765267	SAUCIE	4
Adam	50	0.928085	ZIFA	13
Baron_human	10	0.946387	Dhaka	12
Guo	10	0.956654	DCA	6
Plasschaert	50	0.966801	scVI	7
Guo	20	0.953878	Cell_BLAST	11
Plasschaert	20	0.967716	ZIFA	15
Guo	10	0.95452	scVI	13
Adam	10	0.951043	Cell_BLAST	4
Plasschaert	2	0.973001	Cell_BLAST	6
Muraro	2	0.959319	Cell_BLAST	4
Plasschaert	10	0.976877	scScope	6
Plasschaert	2	0.920692	SAUCIE	1
Adam	2	0.713715	ZIFA	8
Guo	2	0.845909	SAUCIE	8
Adam	50	0.921884	scPhere	14
Baron_human	2	0.968705	scPhere	10
Adam	50	0.957746	PCA	2
Muraro	20	0.970732	scVI	1
Adam	50	0.952018	DCA	13
Bach	20	0.985914	scVI	1
Muraro	10	0.971813	DCA	11
Plasschaert	2	0.945316	SAUCIE	0
Guo	20	0.952725	scPhere	9
Muraro	2	0.906338	SAUCIE	7
Macosko	50	0.960989	DCA	7
Muraro	2	0.940677	Dhaka	5
Adam	5	0.918057	ZIFA	0
Adam	5	0.904988	PCA	13
Plasschaert	50	0.984518	PCA	0
Plasschaert	10	0.947828	Dhaka	13
Adam	2	0.906795	DCA	11
Plasschaert	20	0.984568	DCA	11
Macosko	5	0.935825	ZIFA	13
Bach	10	0.994012	scScope	4
Macosko	20	0.849136	Dhaka	13
Plasschaert	10	0.97504	Cell_BLAST	13
Baron_human	2	0.97889	UMAP	1
Plasschaert	50	0.918739	Dhaka	11
Guo	5	0.934155	ZIFA	2
Macosko	10	0.953979	scPhere	7
Macosko	10	0.951911	Cell_BLAST	0
Guo	20	0.960448	PCA	1
Bach	10	0.991727	ZINB_WaVE	13
Plasschaert	20	0.984872	PCA	3
Guo	50	0.943542	ZIFA	3
Guo	5	0.949554	ZINB_WaVE	4
Guo	5	0.934155	ZIFA	11
Baron_human	2	0.925143	Dhaka	10
Plasschaert	50	0.913575	Cell_BLAST	1
Guo	5	0.949584	ZINB_WaVE	1
Bach	20	0.98977	scPhere	13
Plasschaert	10	0.976018	ZINB_WaVE	15
Muraro	5	0.969061	Cell_BLAST	10
Muraro	2	0.925502	PCA	5
Plasschaert	20	0.984872	PCA	0
Adam	10	0.952908	ZINB_WaVE	9
Baron_human	50	0.98265	DCA	12
Adam	10	0.961485	ZIFA	9
Muraro	5	0.968787	ZINB_WaVE	9
Adam	5	0.918031	ZIFA	12
Guo	5	0.957737	scVI	6
Adam	20	0.953387	ZIFA	0
Baron_human	2	0.963249	scVI	2
Baron_human	20	0.971131	scVI	1
Bach	20	0.988838	scPhere	2
Muraro	10	0.971432	PCA	6
Guo	50	0.94401	ZIFA	0
Muraro	10	0.963257	Dhaka	0
Muraro	10	0.96845	ZIFA	5
Muraro	2	0.957697	Cell_BLAST	9
Plasschaert	20	0.986417	DCA	9
Bach	50	0.993957	scScope	0
Adam	50	0.826971	ZINB_WaVE	12
Adam	20	0.961306	PCA	9
Macosko	2	0.938667	UMAP	7
Macosko	10	0.952436	Cell_BLAST	3
Baron_human	50	0.982527	PCA	13
Plasschaert	2	0.954869	Dhaka	10
Guo	10	0.944254	scScope	4
Macosko	2	0.811218	ZIFA	9
Plasschaert	50	0.921407	Dhaka	13
Adam	2	0.936354	Cell_BLAST	8
Plasschaert	2	0.975326	DCA	1
Adam	50	0.928286	ZIFA	9
Adam	5	0.950324	ZINB_WaVE	1
Muraro	50	0.973611	DCA	9
Plasschaert	50	0.862717	ZINB_WaVE	6
Bach	2	0.987464	ZINB_WaVE	14
Guo	50	0.962911	PCA	4
Plasschaert	50	0.927858	Dhaka	7
Adam	5	0.904988	PCA	7
Plasschaert	2	0.973882	DCA	10
Bach	50	0.973876	scVI	11
Macosko	50	0.901355	scScope	10
Guo	10	0.953439	ZIFA	11
Bach	10	0.993955	DCA	0
Adam	5	0.951685	Cell_BLAST	4
Guo	2	0.950284	Cell_BLAST	12
Guo	10	0.954544	Cell_BLAST	9
Guo	2	0.917201	ZINB_WaVE	5
Baron_human	20	0.97891	DCA	10
Baron_human	20	0.964176	ZINB_WaVE	15
Adam	20	0.947123	scVI	10
Plasschaert	10	0.97446	scVI	15
Bach	10	0.993769	scScope	1
Adam	10	0.951434	scPhere	6
Guo	50	0.958239	DCA	15
Bach	20	0.995778	PCA	14
Muraro	2	0.925502	PCA	12
Adam	20	0.94905	scVI	6
Adam	20	0.945509	Cell_BLAST	15
Muraro	5	0.965237	PCA	4
Muraro	50	0.97246	DCA	8
Bach	2	0.993539	scPhere	15
Baron_human	20	0.956529	ZINB_WaVE	3
Adam	20	0.961305	PCA	13
Bach	20	0.949884	Dhaka	9
Macosko	2	0.937419	scVI	8
Adam	5	0.918056	ZIFA	5
Bach	5	0.991444	ZIFA	6
Bach	20	0.990169	ZINB_WaVE	14
Baron_human	20	0.979292	DCA	1
Plasschaert	20	0.986717	DCA	12
Guo	2	0.935878	scVI	5
Baron_human	5	0.97627	scVI	9
Guo	20	0.952358	scScope	14
Plasschaert	5	0.978349	ZINB_WaVE	3
Baron_human	10	0.979468	ZINB_WaVE	7
Bach	2	0.987235	ZINB_WaVE	13
Guo	20	0.9527	scScope	15
Muraro	20	0.961213	ZIFA	4
Macosko	20	0.938477	Cell_BLAST	8
Bach	2	0.991421	Cell_BLAST	14
Baron_human	2	0.561876	PCA	15
Guo	10	0.953569	PCA	13
Baron_human	10	0.978424	ZINB_WaVE	5
Plasschaert	10	0.984902	DCA	7
Macosko	20	0.845951	ZINB_WaVE	0
Muraro	5	0.963574	scScope	12
Adam	5	0.918058	ZIFA	7
Macosko	5	0.955286	Cell_BLAST	14
Adam	50	0.946849	scVI	5
Baron_human	10	0.975179	PCA	15
Macosko	5	0.939281	DCA	9
Bach	5	0.991377	scScope	0
Muraro	5	0.965237	PCA	6
Baron_human	5	0.937955	ZIFA	15
Plasschaert	10	0.976821	ZINB_WaVE	5
Baron_human	5	0.975499	Cell_BLAST	7
Bach	5	0.991445	ZIFA	7
Baron_human	5	0.971366	ZINB_WaVE	6
Plasschaert	5	0.956619	Dhaka	0
Muraro	2	0.955701	scVI	15
Muraro	50	0.94428	ZINB_WaVE	2
Muraro	50	0.973079	scScope	1
Adam	2	0.92732	scVI	3
Muraro	50	0.930004	ZIFA	9
Adam	50	0.893081	scScope	0
Baron_human	2	0.901688	ZINB_WaVE	14
Baron_human	20	0.940859	Dhaka	7
Baron_human	50	0.972666	scPhere	8
Guo	20	0.952525	scVI	7
Guo	50	0.948415	Cell_BLAST	15
Baron_human	2	0.557598	ZIFA	15
Muraro	50	0.930365	ZIFA	11
Baron_human	2	0.905225	ZINB_WaVE	10
Macosko	5	0.933999	ZINB_WaVE	15
Baron_human	10	0.976163	DCA	6
Baron_human	10	0.979624	ZINB_WaVE	1
Macosko	2	0.896095	DCA	4
Bach	20	0.994241	DCA	9
Adam	5	0.954482	scVI	3
Bach	10	0.988961	scVI	12
Bach	10	0.993488	DCA	5
Muraro	10	0.968303	scVI	8
Bach	50	0.995595	PCA	12
Bach	2	0.966979	PCA	3
Guo	10	0.958582	ZINB_WaVE	9
Baron_human	2	0.924628	Dhaka	2
Bach	10	0.970421	Dhaka	12
Plasschaert	10	0.98552	DCA	14
Adam	50	0.917137	scPhere	15
Muraro	10	0.970257	Cell_BLAST	2
Adam	50	0.89059	Cell_BLAST	9
Plasschaert	50	0.86589	ZINB_WaVE	13
Adam	10	0.953696	DCA	9
Adam	20	0.951267	scPhere	13
Macosko	20	0.928166	PCA	4
Muraro	20	0.967112	ZINB_WaVE	3
Bach	5	0.993781	PCA	15
Plasschaert	2	0.917477	scScope	12
Plasschaert	5	0.975361	PCA	5
Plasschaert	50	0.98526	DCA	10
Bach	2	0.990932	scVI	7
Guo	2	0.802363	scScope	2
Guo	10	0.942793	scScope	2
Guo	2	0.80656	SAUCIE	9
Muraro	20	0.972684	scScope	7
Muraro	50	0.973049	PCA	7
Macosko	50	0.952183	scPhere	4
Bach	5	0.991445	ZIFA	2
Muraro	10	0.961089	Dhaka	2
Muraro	20	0.970062	DCA	10
Plasschaert	10	0.971882	scVI	0
Muraro	2	0.937048	Dhaka	13
Adam	2	0.7137	ZIFA	11
Plasschaert	10	0.975974	scScope	7
Adam	20	0.953535	ZIFA	11
Plasschaert	5	0.978651	ZIFA	4
Muraro	10	0.970995	scScope	5
Bach	20	0.994502	scScope	10
Baron_human	50	0.964695	scVI	2
Muraro	2	0.855824	SAUCIE	6
Adam	2	0.468021	scScope	13
Guo	50	0.962913	PCA	0
Bach	10	0.991388	ZINB_WaVE	2
Guo	2	0.950975	Cell_BLAST	13
Bach	50	0.995595	PCA	15
Bach	2	0.997022	tSNE	15
Muraro	2	0.955323	scVI	6
Macosko	2	0.795501	PCA	2
Macosko	5	0.929124	ZINB_WaVE	11
Baron_human	2	0.96304	Cell_BLAST	13
Baron_human	10	0.975179	PCA	11
Bach	10	0.991956	ZINB_WaVE	0
Plasschaert	2	0.956307	Dhaka	3
Muraro	20	0.972268	DCA	5
Adam	5	0.948404	scVI	12
Muraro	2	0.959122	DCA	4
Bach	10	0.987323	scPhere	3
Macosko	20	0.928166	PCA	6
Guo	2	0.844269	SAUCIE	4
Plasschaert	10	0.979871	scScope	14
Muraro	50	0.972393	DCA	10
Muraro	2	0.884633	SAUCIE	14
Macosko	10	0.953439	DCA	7
Macosko	20	0.951428	scPhere	4
Guo	20	0.953755	Cell_BLAST	5
Baron_human	5	0.938434	scScope	13
Muraro	10	0.971319	scVI	7
Plasschaert	10	0.977886	scScope	3
Muraro	10	0.971431	PCA	1
Plasschaert	5	0.983078	DCA	15
Macosko	20	0.933455	Cell_BLAST	10
Adam	20	0.941152	Cell_BLAST	10
Plasschaert	50	0.984518	PCA	7
Adam	50	0.884143	Cell_BLAST	7
Baron_human	2	0.922665	Dhaka	5
Macosko	20	0.938495	Cell_BLAST	7
Baron_human	10	0.976732	Cell_BLAST	7
Baron_human	50	0.968509	ZIFA	7
Adam	50	0.938323	Dhaka	14
Baron_human	5	0.950975	PCA	15
Adam	5	0.904988	PCA	0
Plasschaert	20	0.928566	Dhaka	14
Bach	2	0.929373	scScope	5
Macosko	5	0.918996	Dhaka	0
Macosko	2	0.941559	tSNE	15
Baron_human	20	0.944667	Dhaka	3
Baron_human	10	0.975179	PCA	0
Bach	2	0.982543	Dhaka	14
Guo	50	0.94561	Dhaka	12
Plasschaert	2	0.97318	DCA	6
Plasschaert	20	0.970063	Cell_BLAST	13
Macosko	10	0.943734	scVI	11
Adam	50	0.937968	Dhaka	15
Bach	20	0.988956	scPhere	11
Plasschaert	2	0.953952	SAUCIE	7
Bach	2	0.969931	scScope	15
Muraro	2	0.952808	DCA	7
Bach	20	0.994076	scScope	1
Bach	10	0.991201	ZINB_WaVE	8
Muraro	2	0.806209	ZIFA	7
Guo	10	0.952854	DCA	7
Adam	2	0.936711	scPhere	8
Muraro	10	0.968481	ZIFA	13
Guo	5	0.953216	scPhere	9
Adam	2	0.939278	Cell_BLAST	4
Guo	5	0.923471	PCA	5
Bach	5	0.993781	PCA	7
Adam	5	0.949811	scVI	15
Guo	10	0.956578	scPhere	6
Macosko	2	0.941121	tSNE	6
Plasschaert	2	0.973144	DCA	15
Baron_human	10	0.975179	PCA	4
Bach	50	0.988383	Cell_BLAST	4
Macosko	2	0.727058	SAUCIE	15
Guo	10	0.956505	Cell_BLAST	12
Bach	10	0.987552	scVI	5
Muraro	50	0.973044	PCA	5
Bach	20	0.993792	DCA	14
Adam	10	0.953958	Cell_BLAST	15
Baron_human	20	0.975644	scPhere	0
Baron_human	10	0.975179	PCA	2
Muraro	5	0.964498	DCA	13
Adam	20	0.949724	scPhere	0
Muraro	50	0.964682	Dhaka	11
Plasschaert	5	0.97865	ZIFA	7
Plasschaert	20	0.980288	scPhere	3
Muraro	20	0.972567	PCA	6
Macosko	5	0.935818	ZIFA	14
Guo	50	0.962911	PCA	10
Muraro	5	0.969314	Cell_BLAST	15
Bach	20	0.990403	Cell_BLAST	11
Baron_human	5	0.972384	ZINB_WaVE	0
Muraro	10	0.968845	Cell_BLAST	12
Adam	10	0.953756	Cell_BLAST	6
Muraro	2	0.965353	UMAP	10
Muraro	2	0.969388	tSNE	13
Plasschaert	10	0.981588	PCA	3
Muraro	2	0.806209	ZIFA	0
Baron_human	50	0.853703	ZINB_WaVE	13
Macosko	50	0.931883	PCA	11
Baron_human	5	0.968101	DCA	4
Baron_human	5	0.977188	scVI	8
Muraro	10	0.969183	scPhere	14
Adam	50	0.95262	DCA	12
Macosko	10	0.953391	scPhere	8
Adam	2	0.661682	SAUCIE	11
Macosko	2	0.885875	DCA	11
Adam	20	0.940048	Dhaka	4
Muraro	10	0.963757	Dhaka	8
Baron_human	10	0.975859	scVI	12
Plasschaert	2	0.973815	ZINB_WaVE	10
Guo	20	0.952309	scVI	12
Baron_human	2	0.819713	scScope	15
Macosko	2	0.795501	PCA	9
Plasschaert	5	0.956773	Dhaka	2
Baron_human	10	0.966033	ZIFA	0
Muraro	5	0.971183	scPhere	0
Guo	20	0.956059	Cell_BLAST	15
Bach	20	0.995778	PCA	12
Guo	5	0.934155	ZIFA	8
Plasschaert	10	0.979455	scPhere	14
Guo	50	0.951243	Cell_BLAST	3
Baron_human	10	0.975179	PCA	12
Macosko	20	0.959724	DCA	0
Bach	5	0.993827	Cell_BLAST	7
Baron_human	2	0.915187	ZINB_WaVE	7
Plasschaert	20	0.968092	ZIFA	12
Plasschaert	5	0.975361	PCA	1
Guo	20	0.944211	Dhaka	11
Muraro	10	0.970301	DCA	1
Plasschaert	2	0.906785	scScope	0
Macosko	10	0.950583	Cell_BLAST	8
Plasschaert	10	0.981588	PCA	0
Macosko	20	0.914069	scVI	14
Adam	2	0.930351	Cell_BLAST	7
Muraro	2	0.956813	scPhere	11
Muraro	5	0.967541	DCA	12
Bach	20	0.995778	PCA	9
Muraro	5	0.966578	DCA	5
Muraro	20	0.967922	ZINB_WaVE	12
Bach	20	0.953738	Dhaka	5
Baron_human	5	0.972058	DCA	12
Adam	20	0.943978	Cell_BLAST	9
Bach	20	0.988269	ZIFA	15
Bach	20	0.994546	DCA	6
Bach	2	0.993112	scPhere	12
Plasschaert	2	0.980668	UMAP	14
Guo	10	0.959725	Cell_BLAST	7
Plasschaert	5	0.975361	PCA	13
Macosko	10	0.925704	PCA	9
Adam	2	0.71371	ZIFA	1
Plasschaert	20	0.969807	scVI	9
Plasschaert	2	0.888804	scScope	15
Adam	50	0.931994	scPhere	7
Muraro	50	0.966315	Dhaka	8
Baron_human	5	0.970521	DCA	10
Guo	5	0.95346	scPhere	13
Macosko	2	0.800045	ZINB_WaVE	10
Muraro	2	0.955255	Cell_BLAST	8
Guo	2	0.942837	Dhaka	1
Adam	5	0.939748	DCA	7
Guo	5	0.949714	ZINB_WaVE	9
Adam	10	0.956221	PCA	6
Guo	10	0.955332	DCA	9
Guo	5	0.908912	scScope	9
Bach	2	0.948432	ZIFA	10
Macosko	5	0.949835	scVI	8
Macosko	50	0.950073	scPhere	6
Baron_human	20	0.969374	scVI	12
Bach	20	0.988242	ZIFA	5
Bach	10	0.988763	scVI	8
Macosko	20	0.94178	Cell_BLAST	14
Baron_human	10	0.966301	ZIFA	9
Plasschaert	20	0.972314	Cell_BLAST	15
Adam	5	0.918063	ZIFA	9
Guo	20	0.953518	ZIFA	9
Macosko	2	0.945573	Cell_BLAST	10
Muraro	2	0.922188	Dhaka	9
Plasschaert	2	0.907474	scScope	14
Muraro	20	0.965578	Cell_BLAST	12
Guo	20	0.954247	Cell_BLAST	10
Muraro	20	0.964892	Dhaka	0
Muraro	2	0.928964	ZINB_WaVE	11
Bach	2	0.994022	scVI	2
Adam	50	0.82292	ZINB_WaVE	14
Guo	2	0.951758	scPhere	13
Baron_human	5	0.977201	scPhere	14
Bach	2	0.878665	SAUCIE	5
Muraro	5	0.960752	scScope	3
Bach	10	0.992762	Cell_BLAST	10
Bach	10	0.987828	scVI	9
Baron_human	50	0.970364	scPhere	5
Muraro	10	0.972617	scScope	11
Baron_human	2	0.960712	scVI	6
Plasschaert	10	0.976948	scVI	11
Muraro	2	0.806209	ZIFA	12
Muraro	10	0.96829	ZINB_WaVE	12
Bach	2	0.98225	Dhaka	2
Bach	2	0.991346	scVI	10
Baron_human	20	0.971829	scVI	9
Bach	2	0.996957	tSNE	5
Plasschaert	5	0.975238	scScope	7
Guo	2	0.944575	scVI	12
Muraro	10	0.969342	DCA	6
Adam	2	0.955872	UMAP	5
Plasschaert	10	0.946918	Dhaka	12
Muraro	10	0.968377	ZIFA	15
Macosko	20	0.845482	Dhaka	15
Muraro	2	0.863219	SAUCIE	5
Guo	2	0.931787	DCA	14
Adam	2	0.894362	DCA	4
Macosko	10	0.954133	DCA	5
Plasschaert	2	0.928669	SAUCIE	3
Baron_human	10	0.941358	Dhaka	1
Bach	10	0.967642	Dhaka	7
Macosko	2	0.922017	Dhaka	10
Guo	5	0.934155	ZIFA	5
Guo	5	0.945106	Dhaka	15
Adam	2	0.868017	Dhaka	5
Plasschaert	5	0.980142	scPhere	0
Muraro	10	0.967917	scVI	4
Macosko	5	0.929717	DCA	7
Baron_human	20	0.979617	DCA	14
Bach	5	0.991131	ZINB_WaVE	13
Bach	5	0.992733	DCA	1
Adam	5	0.699996	scScope	12
Muraro	10	0.966074	Dhaka	6
Guo	50	0.953134	scVI	11
Baron_human	50	0.96848	ZIFA	3
Baron_human	10	0.975265	scPhere	5
Bach	10	0.993336	Cell_BLAST	11
Adam	5	0.735564	scScope	0
Guo	5	0.959376	Cell_BLAST	3
Baron_human	2	0.98282	tSNE	15
Baron_human	50	0.968482	ZIFA	0
Muraro	10	0.96962	ZINB_WaVE	7
Plasschaert	5	0.978645	ZIFA	10
Bach	50	0.983013	ZIFA	5
Guo	5	0.949659	ZINB_WaVE	12
Macosko	5	0.935821	ZIFA	11
Baron_human	2	0.905855	ZINB_WaVE	1
Macosko	2	0.795501	PCA	8
Baron_human	2	0.944313	DCA	13
Guo	10	0.955161	scPhere	3
Plasschaert	2	0.982299	tSNE	7
Bach	50	0.926796	Dhaka	9
Guo	5	0.952423	DCA	9
Guo	2	0.949592	scPhere	10
Muraro	20	0.972567	PCA	3
Plasschaert	5	0.978597	ZINB_WaVE	12
Plasschaert	5	0.979544	Cell_BLAST	12
Adam	2	0.963717	tSNE	14
Baron_human	5	0.950975	PCA	7
Macosko	10	0.88881	Dhaka	4
Baron_human	20	0.971197	scVI	7
Adam	5	0.950147	scVI	9
Guo	50	0.962911	PCA	9
Bach	2	0.99376	scVI	8
Muraro	10	0.970311	Cell_BLAST	15
Bach	2	0.990517	Cell_BLAST	13
Baron_human	5	0.950975	PCA	11
Adam	50	0.907501	scPhere	1
Macosko	20	0.958093	DCA	14
Adam	10	0.950986	scPhere	1
Guo	5	0.94224	Dhaka	11
Adam	5	0.942804	Dhaka	12
Guo	2	0.934494	DCA	2
Plasschaert	2	0.973865	ZIFA	4
Baron_human	2	0.961319	scVI	12
Macosko	5	0.887495	PCA	13
Macosko	10	0.892317	Dhaka	3
Baron_human	10	0.977973	DCA	8
Bach	2	0.99342	Cell_BLAST	12
Muraro	2	0.958118	Cell_BLAST	10
Muraro	2	0.782226	scScope	9
Plasschaert	20	0.962596	scVI	7
Macosko	20	0.929032	Cell_BLAST	6
Guo	5	0.934155	ZIFA	0
Muraro	50	0.965227	scVI	0
Plasschaert	10	0.981588	PCA	8
Muraro	20	0.967586	scVI	12
Adam	50	0.951363	DCA	2
Guo	50	0.954438	scScope	4
Adam	50	0.939943	Dhaka	2
Macosko	2	0.740534	SAUCIE	5
Bach	10	0.99012	ZIFA	3
Macosko	2	0.950251	scPhere	8
Guo	10	0.946458	Dhaka	14
Bach	50	0.924541	Dhaka	15
Adam	10	0.954182	DCA	11
Plasschaert	5	0.975361	PCA	4
Guo	5	0.953921	scVI	4
Muraro	5	0.953567	ZIFA	2
Plasschaert	20	0.97201	Cell_BLAST	4
Guo	20	0.960447	PCA	8
Muraro	2	0.925502	PCA	8
Baron_human	20	0.981118	PCA	2
Guo	2	0.869348	DCA	6
Baron_human	50	0.966219	scVI	1
Baron_human	5	0.952001	scScope	1
Bach	10	0.99173	ZINB_WaVE	5
Macosko	20	0.952968	scPhere	5
Adam	20	0.953611	ZIFA	7
Adam	2	0.962284	tSNE	1
Baron_human	20	0.977008	Cell_BLAST	10
Macosko	10	0.891793	Dhaka	5
Macosko	20	0.916528	scVI	6
Baron_human	10	0.977495	Cell_BLAST	8
Guo	5	0.948586	ZINB_WaVE	7
Bach	5	0.993973	Cell_BLAST	15
Guo	50	0.951084	scPhere	14
Macosko	10	0.949251	ZIFA	12
Guo	20	0.953652	scVI	3
Baron_human	20	0.978155	DCA	3
Adam	5	0.918061	ZIFA	11
Bach	10	0.994386	DCA	3
Guo	5	0.949499	ZINB_WaVE	8
Muraro	20	0.965889	ZINB_WaVE	1
Plasschaert	10	0.977212	ZINB_WaVE	4
Muraro	2	0.958545	Cell_BLAST	15
Plasschaert	2	0.973865	ZIFA	14
Guo	10	0.95838	Cell_BLAST	2
Adam	2	0.963017	tSNE	6
Macosko	10	0.920341	ZINB_WaVE	15
Baron_human	10	0.945429	Dhaka	2
Muraro	2	0.925502	PCA	13
Macosko	10	0.953129	DCA	13
Guo	5	0.934155	ZIFA	3
Bach	5	0.990972	scVI	5
Macosko	10	0.94116	scVI	2
Guo	5	0.955797	scVI	2
Adam	10	0.961529	ZIFA	15
Bach	2	0.983178	Dhaka	3
Adam	5	0.952378	ZINB_WaVE	5
Plasschaert	20	0.972257	Cell_BLAST	3
Macosko	50	0.786542	Dhaka	15
Adam	10	0.953046	scVI	14
Macosko	10	0.949467	ZIFA	6
Macosko	2	0.795501	PCA	6
Adam	20	0.961306	PCA	5
Plasschaert	20	0.971586	Cell_BLAST	9
Macosko	5	0.935817	ZIFA	8
Bach	10	0.986124	scVI	1
Baron_human	2	0.720715	SAUCIE	2
Adam	20	0.947305	scVI	3
Bach	2	0.948432	ZIFA	14
Guo	2	0.815579	scScope	5
Macosko	20	0.928166	PCA	7
Bach	10	0.990129	ZIFA	7
Plasschaert	10	0.975622	scVI	12
Guo	5	0.923471	PCA	15
Muraro	5	0.970308	scVI	4
Muraro	20	0.972567	PCA	13
Bach	2	0.966979	PCA	7
Baron_human	2	0.908172	ZINB_WaVE	6
Bach	2	0.991838	DCA	8
Macosko	2	0.765935	scScope	1
Guo	5	0.934155	ZIFA	9
Adam	2	0.830694	DCA	12
Plasschaert	2	0.945439	SAUCIE	4
Guo	2	0.950541	scPhere	15
Bach	2	0.992477	scPhere	9
Baron_human	20	0.978912	ZIFA	8
Plasschaert	50	0.984518	PCA	4
Baron_human	2	0.966165	scPhere	2
Muraro	50	0.973048	PCA	9
Bach	50	0.995596	PCA	2
Adam	2	0.929811	Cell_BLAST	12
Guo	50	0.953983	scPhere	2
Plasschaert	20	0.969756	ZIFA	4
Baron_human	2	0.979294	UMAP	4
Adam	10	0.847053	scScope	6
Macosko	20	0.923601	scVI	13
Macosko	10	0.906555	scScope	4
Adam	20	0.874017	scScope	3
Bach	50	0.971811	scVI	6
Macosko	50	0.950675	scPhere	9
Baron_human	50	0.974138	scScope	6
Bach	50	0.990862	scPhere	0
Muraro	2	0.750822	scScope	4
Guo	2	0.942225	scVI	3
Plasschaert	50	0.978064	scPhere	15
Muraro	10	0.973715	scScope	10
Macosko	20	0.952592	scPhere	1
Adam	2	0.896933	DCA	6
Baron_human	50	0.982527	PCA	1
Bach	2	0.99321	scPhere	10
Macosko	50	0.837716	Cell_BLAST	13
Muraro	2	0.806209	ZIFA	11
Muraro	20	0.960935	ZIFA	6
Baron_human	20	0.978791	ZIFA	1
Adam	2	0.641119	SAUCIE	8
Macosko	10	0.939946	scVI	14
Guo	5	0.944068	Dhaka	5
Muraro	10	0.970616	DCA	15
Bach	20	0.995778	PCA	10
Plasschaert	5	0.982759	DCA	14
Baron_human	2	0.791173	scScope	10
Muraro	2	0.764192	scScope	0
Baron_human	20	0.972677	scScope	6
Macosko	10	0.949426	ZIFA	5
Plasschaert	2	0.982354	tSNE	4
Adam	50	0.897706	Cell_BLAST	14
Adam	5	0.954035	Cell_BLAST	0
Macosko	20	0.943411	Cell_BLAST	11
Guo	10	0.953436	ZIFA	0
Adam	20	0.950047	scPhere	5
Adam	50	0.821465	ZINB_WaVE	11
Muraro	5	0.965237	PCA	2
Baron_human	50	0.982324	DCA	13
Adam	20	0.943147	Cell_BLAST	0
Macosko	50	0.961006	DCA	1
Adam	50	0.943188	scVI	6
Plasschaert	50	0.875662	ZINB_WaVE	2
Baron_human	20	0.975739	Cell_BLAST	13
Bach	50	0.984232	Cell_BLAST	15
Macosko	20	0.95243	scPhere	2
Guo	20	0.957604	DCA	10
Guo	50	0.943513	ZIFA	9
Macosko	50	0.844668	Cell_BLAST	10
Bach	50	0.985397	Cell_BLAST	13
Baron_human	10	0.966277	ZIFA	6
Guo	20	0.956823	ZINB_WaVE	12
Muraro	10	0.969386	scVI	9
Guo	5	0.923471	PCA	11
Plasschaert	2	0.973807	ZINB_WaVE	14
Bach	5	0.991189	ZINB_WaVE	2
Bach	20	0.994652	DCA	11
Muraro	50	0.972471	scScope	6
Bach	50	0.922967	Dhaka	13
Muraro	2	0.929187	ZINB_WaVE	2
Plasschaert	2	0.975772	Cell_BLAST	14
Plasschaert	5	0.978341	Cell_BLAST	8
Macosko	2	0.946943	Cell_BLAST	11
Baron_human	10	0.975924	DCA	9
Guo	10	0.958587	ZINB_WaVE	1
Bach	5	0.989988	scPhere	5
Macosko	10	0.953648	Cell_BLAST	2
Muraro	2	0.806209	ZIFA	14
Muraro	2	0.768352	SAUCIE	1
Bach	50	0.983198	Cell_BLAST	10
Plasschaert	2	0.971597	PCA	9
Muraro	2	0.872253	SAUCIE	3
Bach	10	0.965645	Dhaka	3
Muraro	10	0.968733	scVI	14
Guo	5	0.962049	Cell_BLAST	14
Plasschaert	50	0.871216	ZINB_WaVE	11
Adam	2	0.933223	Cell_BLAST	1
Macosko	10	0.88744	Dhaka	6
Guo	2	0.939088	scVI	10
Bach	5	0.989197	scScope	5
Muraro	10	0.9687	ZINB_WaVE	6
Adam	5	0.736233	scScope	1
Guo	10	0.953429	ZIFA	15
Guo	2	0.878816	SAUCIE	3
Adam	2	0.935521	Cell_BLAST	14
Plasschaert	50	0.932636	Cell_BLAST	13
Bach	2	0.991342	scPhere	3
Guo	50	0.949416	Cell_BLAST	2
Plasschaert	5	0.978652	ZIFA	5
Guo	2	0.939763	Dhaka	6
Adam	2	0.602103	SAUCIE	9
Macosko	50	0.789279	Dhaka	13
Bach	5	0.991608	scVI	9
Bach	50	0.993844	scScope	13
Baron_human	5	0.968653	ZINB_WaVE	11
Guo	2	0.934547	DCA	1
Baron_human	50	0.968801	ZIFA	2
Guo	10	0.95614	scVI	11
Plasschaert	5	0.975361	PCA	6
Muraro	20	0.961036	ZIFA	2
Plasschaert	5	0.977999	scPhere	9
Baron_human	2	0.821953	scScope	4
Guo	2	0.775788	SAUCIE	12
Guo	20	0.955279	ZINB_WaVE	2
Baron_human	10	0.978816	ZINB_WaVE	9
Adam	5	0.939073	DCA	6
Bach	50	0.991067	scPhere	3
Macosko	20	0.942444	Cell_BLAST	3
Adam	2	0.962902	tSNE	11
Guo	50	0.956243	scScope	15
Bach	2	0.997664	UMAP	10
Bach	5	0.991446	ZIFA	13
Muraro	20	0.965103	Dhaka	11
Guo	50	0.955474	scScope	3
Muraro	20	0.970181	scPhere	12
Muraro	5	0.965237	PCA	10
Muraro	50	0.968684	scPhere	1
Macosko	10	0.942544	scVI	15
Plasschaert	10	0.978243	ZIFA	3
Guo	2	0.961951	tSNE	2
Adam	5	0.945549	Dhaka	4
Macosko	20	0.958454	DCA	9
Guo	2	0.951371	scPhere	11
Adam	20	0.947351	Cell_BLAST	11
Baron_human	5	0.978053	Cell_BLAST	0
Plasschaert	50	0.938453	Cell_BLAST	4
Macosko	20	0.955594	DCA	7
Bach	20	0.988397	ZIFA	13
Plasschaert	5	0.979022	ZINB_WaVE	9
Macosko	2	0.938431	UMAP	3
Adam	10	0.951313	DCA	8
Adam	10	0.951687	scVI	5
Guo	10	0.956621	scVI	9
Baron_human	50	0.958764	scVI	7
Plasschaert	5	0.978078	ZINB_WaVE	11
Muraro	2	0.925502	PCA	7
Macosko	20	0.899453	scScope	12
Macosko	50	0.868767	scVI	13
Macosko	20	0.928166	PCA	10
Bach	5	0.991445	ZIFA	3
Muraro	20	0.97321	DCA	6
Muraro	50	0.967147	Cell_BLAST	0
Bach	2	0.99121	Cell_BLAST	11
Macosko	2	0.811217	ZIFA	10
Adam	10	0.956221	PCA	9
Baron_human	2	0.983414	tSNE	5
Macosko	2	0.941333	scVI	7
Baron_human	50	0.968378	ZIFA	1
Baron_human	10	0.966999	ZIFA	8
Adam	50	0.894217	Cell_BLAST	3
Plasschaert	5	0.978812	scVI	13
Plasschaert	5	0.973694	scScope	12
Macosko	50	0.878979	scVI	8
Bach	2	0.984264	Dhaka	11
Guo	5	0.953483	scPhere	3
Adam	2	0.937672	Cell_BLAST	0
Baron_human	10	0.943794	Dhaka	5
Muraro	10	0.97092	scPhere	9
Guo	20	0.960448	PCA	12
Bach	2	0.873974	SAUCIE	11
Baron_human	20	0.977485	scPhere	13
Baron_human	2	0.959089	Cell_BLAST	2
Baron_human	5	0.96822	DCA	1
Plasschaert	20	0.972343	Cell_BLAST	12
Guo	10	0.945599	Dhaka	2
Muraro	10	0.970755	ZINB_WaVE	9
Muraro	2	0.969269	tSNE	1
Muraro	20	0.963239	Dhaka	10
Muraro	10	0.969496	ZINB_WaVE	8
Baron_human	50	0.963281	scVI	0
Macosko	2	0.940624	scVI	1
Bach	2	0.842389	scScope	6
Bach	5	0.990662	scPhere	13
Adam	2	0.964745	tSNE	4
Macosko	10	0.952253	scPhere	3
Bach	5	0.993781	PCA	14
Muraro	20	0.969324	scPhere	1
Macosko	10	0.949522	ZIFA	7
Muraro	50	0.920106	scPhere	14
Bach	20	0.995779	PCA	8
Baron_human	2	0.916422	ZINB_WaVE	9
Adam	2	0.873411	Dhaka	0
Guo	50	0.955559	scVI	15
Adam	50	0.909265	scPhere	6
Guo	2	0.94933	scPhere	8
Muraro	2	0.925502	PCA	10
Macosko	5	0.94283	DCA	4
Bach	2	0.94154	SAUCIE	14
Guo	20	0.960448	PCA	4
Guo	5	0.944466	Dhaka	8
Baron_human	5	0.946735	Dhaka	6
Muraro	50	0.966396	scVI	1
Guo	5	0.950597	ZINB_WaVE	15
Macosko	20	0.906621	scScope	8
Baron_human	50	0.969948	Cell_BLAST	14
Guo	10	0.953433	ZIFA	13
Bach	10	0.987843	scPhere	0
Plasschaert	20	0.968961	ZIFA	7
Muraro	2	0.947087	DCA	8
Bach	20	0.991006	ZINB_WaVE	5
Macosko	5	0.94214	DCA	5
Baron_human	2	0.710915	SAUCIE	13
Adam	50	0.92938	ZIFA	4
Plasschaert	5	0.973761	scScope	5
Muraro	2	0.935226	DCA	3
Adam	2	0.94033	scPhere	13
Macosko	2	0.938839	UMAP	15
Bach	20	0.991476	ZINB_WaVE	9
Macosko	5	0.922576	ZINB_WaVE	13
Adam	10	0.955197	ZINB_WaVE	2
Muraro	5	0.957513	Dhaka	8
Macosko	10	0.94956	ZIFA	8
Bach	20	0.988378	ZIFA	12
Plasschaert	20	0.931183	Dhaka	3
Plasschaert	20	0.96932	ZINB_WaVE	11
Adam	5	0.950318	scVI	6
Guo	2	0.939344	scVI	8
Macosko	20	0.905699	scScope	0
Plasschaert	2	0.977801	scPhere	8
Muraro	2	0.952852	Cell_BLAST	6
Macosko	20	0.956075	DCA	12
Muraro	2	0.966821	UMAP	1
Muraro	50	0.972713	scScope	7
Baron_human	2	0.939775	DCA	4
Baron_human	20	0.931429	Dhaka	2
Bach	10	0.992727	scScope	14
Muraro	5	0.969088	ZINB_WaVE	13
Adam	50	0.957739	PCA	13
Adam	2	0.85547	ZINB_WaVE	12
Adam	2	0.643658	PCA	9
Adam	2	0.961114	tSNE	10
Bach	5	0.991362	scVI	1
Guo	2	0.935843	Dhaka	5
Muraro	2	0.803473	scScope	2
Guo	5	0.911312	scScope	1
Macosko	20	0.839518	Dhaka	6
Muraro	10	0.968206	ZIFA	6
Plasschaert	2	0.975867	Cell_BLAST	8
Macosko	10	0.950145	Cell_BLAST	12
Baron_human	50	0.935407	Dhaka	14
Baron_human	10	0.978161	DCA	11
Muraro	5	0.959967	scScope	9
Baron_human	20	0.973257	scScope	11
Plasschaert	5	0.980666	DCA	7
Baron_human	10	0.974113	scPhere	3
Plasschaert	2	0.975727	Cell_BLAST	7
Baron_human	5	0.950975	PCA	10
Guo	20	0.953361	ZIFA	12
Adam	2	0.476952	SAUCIE	13
Guo	5	0.955997	scVI	8
Plasschaert	5	0.979798	scVI	4
Baron_human	2	0.964985	scPhere	3
Adam	50	0.940736	Dhaka	1
Muraro	20	0.964273	Dhaka	14
Baron_human	50	0.937513	Dhaka	12
Macosko	2	0.940355	scVI	0
Plasschaert	20	0.986393	DCA	8
Plasschaert	10	0.978094	ZIFA	13
Baron_human	20	0.981118	PCA	7
Adam	50	0.945238	scVI	1
Bach	20	0.988216	ZIFA	10
Macosko	5	0.939152	DCA	8
Muraro	10	0.969993	scVI	11
Macosko	20	0.9161	scVI	1
Macosko	50	0.931883	PCA	6
Muraro	20	0.966116	ZINB_WaVE	9
Baron_human	2	0.922029	Dhaka	12
Guo	20	0.951897	scScope	11
Muraro	10	0.968677	scPhere	10
Plasschaert	10	0.943658	Dhaka	6
Baron_human	2	0.561876	PCA	5
Guo	5	0.934155	ZIFA	15
Plasschaert	20	0.969043	ZINB_WaVE	1
Macosko	20	0.841892	Dhaka	2
Macosko	5	0.954835	Cell_BLAST	1
Bach	5	0.978334	Dhaka	15
Plasschaert	5	0.978643	ZIFA	9
Adam	10	0.938034	Dhaka	6
Macosko	20	0.854419	Dhaka	8
Guo	20	0.956915	scPhere	2
Guo	20	0.960448	PCA	15
Baron_human	5	0.980294	Cell_BLAST	6
Muraro	2	0.951122	scVI	13
Bach	10	0.993139	Cell_BLAST	7
Muraro	50	0.96645	Dhaka	4
Baron_human	50	0.962186	scVI	12
Muraro	50	0.967855	Cell_BLAST	12
Baron_human	50	0.982527	PCA	0
Plasschaert	2	0.953322	SAUCIE	10
Adam	10	0.956703	ZINB_WaVE	10
Guo	2	0.961559	UMAP	1
Adam	2	0.9635	tSNE	15
Adam	20	0.939754	Dhaka	3
Plasschaert	2	0.953516	Dhaka	12
Bach	2	0.993583	scPhere	2
Adam	20	0.935805	Dhaka	5
Guo	5	0.911486	scScope	10
Guo	5	0.947644	DCA	12
Guo	5	0.905501	scScope	11
Guo	2	0.941317	Dhaka	9
Guo	2	0.946939	scPhere	5
Guo	5	0.951629	DCA	7
Baron_human	20	0.978854	ZIFA	0
Plasschaert	2	0.97278	scVI	9
Plasschaert	2	0.876725	scScope	1
Guo	10	0.954233	scPhere	1
Guo	2	0.961294	UMAP	11
Guo	2	0.937311	DCA	3
Macosko	10	0.951374	DCA	14
Macosko	20	0.928166	PCA	8
Adam	2	0.930395	scVI	0
Baron_human	10	0.974086	scPhere	14
Baron_human	20	0.956579	ZINB_WaVE	1
Bach	20	0.982688	scVI	0
Adam	20	0.940515	Cell_BLAST	13
Guo	10	0.953569	PCA	6
Plasschaert	20	0.967807	ZIFA	14
Plasschaert	50	0.986476	DCA	0
Plasschaert	2	0.95379	SAUCIE	13
Plasschaert	2	0.971597	PCA	6
Macosko	2	0.952077	scPhere	9
Adam	5	0.950347	scVI	4
Adam	10	0.940067	Dhaka	3
Macosko	5	0.95306	Cell_BLAST	12
Muraro	10	0.971432	PCA	13
Plasschaert	2	0.976158	Cell_BLAST	0
Baron_human	2	0.983561	tSNE	7
Guo	50	0.95326	scVI	12
Baron_human	20	0.981121	PCA	1
Bach	20	0.995778	PCA	1
Adam	10	0.845359	scScope	14
Bach	5	0.992125	scScope	6
Adam	2	0.859732	Dhaka	3
Adam	20	0.888074	scScope	8
Macosko	5	0.953915	scPhere	6
Macosko	50	0.949739	scPhere	3
Adam	5	0.950244	scPhere	3
Guo	2	0.791961	scScope	13
Bach	50	0.983027	ZIFA	4
Adam	10	0.939183	Dhaka	5
Plasschaert	2	0.971597	PCA	1
Bach	20	0.988453	ZIFA	0
Macosko	10	0.952272	scPhere	6
Plasschaert	50	0.97863	scPhere	6
Plasschaert	5	0.975361	PCA	8
Guo	2	0.961439	tSNE	1
Adam	2	0.643657	PCA	7
Macosko	2	0.938212	UMAP	2
Muraro	10	0.968221	ZIFA	9
Bach	20	0.983185	scVI	10
Guo	2	0.962104	tSNE	10
Plasschaert	5	0.975698	Cell_BLAST	6
Baron_human	2	0.926169	Dhaka	13
Muraro	5	0.965237	PCA	13
Plasschaert	20	0.985838	DCA	10
Macosko	10	0.953799	DCA	0
Baron_human	50	0.97526	scScope	9
Guo	50	0.951925	scPhere	8
Bach	2	0.948432	ZIFA	11
Guo	2	0.746722	PCA	10
Guo	20	0.960447	PCA	11
Macosko	5	0.934645	ZINB_WaVE	4
Plasschaert	2	0.956864	Dhaka	5
Bach	20	0.955094	Dhaka	10
Macosko	5	0.918508	Dhaka	15
Baron_human	50	0.981186	DCA	5
Bach	10	0.992691	DCA	2
Plasschaert	2	0.97394	scVI	8
Guo	5	0.958201	Cell_BLAST	5
Muraro	2	0.873161	SAUCIE	4
Adam	50	0.894942	scScope	1
Guo	5	0.945533	Dhaka	13
Adam	20	0.882473	scScope	7
Muraro	10	0.968242	ZIFA	7
Plasschaert	50	0.913922	ZIFA	6
Baron_human	2	0.92548	Dhaka	14
Macosko	50	0.788114	Dhaka	1
Muraro	2	0.93968	Dhaka	0
Guo	2	0.897762	ZINB_WaVE	12
Baron_human	5	0.97485	scPhere	8
Muraro	2	0.806613	scScope	10
Baron_human	2	0.978752	UMAP	2
Baron_human	10	0.965202	ZINB_WaVE	15
Plasschaert	5	0.975361	PCA	12
Adam	2	0.939706	scPhere	4
Plasschaert	50	0.856596	ZINB_WaVE	9
Muraro	50	0.973049	PCA	12
Plasschaert	50	0.924878	Dhaka	10
Baron_human	5	0.949664	DCA	9
Guo	20	0.953097	ZIFA	7
Bach	10	0.993357	DCA	4
Macosko	20	0.956695	DCA	3
Adam	2	0.925058	scVI	8
Adam	10	0.956223	PCA	7
Plasschaert	10	0.97602	Cell_BLAST	14
Adam	10	0.954758	DCA	14
Plasschaert	20	0.984872	PCA	1
Baron_human	10	0.976544	scPhere	2
Baron_human	50	0.930736	Dhaka	13
Plasschaert	10	0.977108	ZINB_WaVE	2
Adam	20	0.961306	PCA	15
Adam	50	0.957751	PCA	9
Baron_human	10	0.978747	ZINB_WaVE	12
Adam	10	0.844314	scScope	10
Guo	5	0.946646	Dhaka	9
Macosko	2	0.682066	SAUCIE	10
Muraro	2	0.961121	scPhere	5
Bach	10	0.988371	scPhere	4
Bach	50	0.97743	scVI	8
Adam	10	0.95536	ZINB_WaVE	3
Macosko	10	0.947662	Cell_BLAST	5
Adam	50	0.931524	scPhere	12
Plasschaert	10	0.979575	scPhere	10
Muraro	20	0.964648	scPhere	8
Muraro	2	0.962112	scPhere	14
Muraro	20	0.964476	Cell_BLAST	1
Muraro	10	0.9696	scPhere	2
Plasschaert	5	0.975361	PCA	0
Guo	2	0.796168	ZIFA	5
Baron_human	2	0.978213	UMAP	7
Bach	2	0.948432	ZIFA	8
Adam	50	0.826748	ZINB_WaVE	4
Plasschaert	20	0.967907	ZINB_WaVE	13
Macosko	2	0.94141	tSNE	7
Adam	50	0.957746	PCA	12
Adam	2	0.713715	ZIFA	10
Bach	2	0.996912	tSNE	0
Bach	2	0.966979	PCA	10
Macosko	2	0.94127	tSNE	11
Adam	20	0.938326	ZINB_WaVE	2
Baron_human	5	0.929567	scScope	3
Baron_human	2	0.927872	Dhaka	4
Adam	5	0.718917	scScope	14
Adam	10	0.953558	scPhere	2
Plasschaert	20	0.981159	scPhere	1
Macosko	20	0.899391	scScope	13
Muraro	2	0.957435	Cell_BLAST	3
Macosko	10	0.894673	scScope	15
Guo	2	0.950658	scPhere	14
Macosko	10	0.897609	scScope	12
Muraro	2	0.957137	scVI	7
Guo	20	0.944709	Dhaka	0
Bach	20	0.955917	Dhaka	1
Muraro	5	0.969889	scPhere	9
Baron_human	50	0.982153	DCA	15
Macosko	10	0.891795	scScope	5
Plasschaert	2	0.976439	Cell_BLAST	3
Baron_human	50	0.854527	ZINB_WaVE	2
Plasschaert	2	0.973865	ZIFA	1
Baron_human	50	0.935841	Dhaka	5
Plasschaert	20	0.986766	DCA	6
Macosko	5	0.953806	Cell_BLAST	2
Baron_human	5	0.969133	ZINB_WaVE	10
Guo	10	0.957222	scVI	1
Muraro	20	0.970889	DCA	12
Bach	50	0.975074	scVI	14
Baron_human	50	0.933227	Dhaka	1
Guo	10	0.953338	DCA	4
Guo	2	0.949524	scPhere	7
Macosko	50	0.931883	PCA	15
Bach	20	0.994132	scScope	7
Baron_human	2	0.557598	ZIFA	14
Plasschaert	20	0.965993	ZINB_WaVE	9
Adam	20	0.951745	DCA	14
Adam	2	0.713711	ZIFA	15
Guo	50	0.890966	ZINB_WaVE	0
Macosko	5	0.856423	scScope	13
Plasschaert	50	0.9774	scPhere	4
Adam	5	0.904988	PCA	12
Plasschaert	20	0.984872	PCA	6
Guo	10	0.95522	scVI	0
Guo	20	0.960448	PCA	13
Guo	2	0.769161	SAUCIE	14
Bach	50	0.992247	scPhere	7
Adam	50	0.906748	Cell_BLAST	12
Adam	10	0.952383	scVI	10
Baron_human	10	0.960775	scScope	10
Plasschaert	20	0.959506	scVI	14
Baron_human	2	0.762959	scScope	2
Guo	10	0.95343	ZIFA	14
Macosko	10	0.940734	scVI	9
Muraro	20	0.972339	scScope	14
Plasschaert	50	0.972884	scVI	15
Bach	5	0.995243	Cell_BLAST	4
Baron_human	2	0.907689	ZINB_WaVE	5
Baron_human	10	0.973064	DCA	15
Macosko	50	0.870004	scVI	12
Baron_human	20	0.976143	Cell_BLAST	8
Baron_human	50	0.853368	ZINB_WaVE	12
Adam	20	0.943975	Cell_BLAST	4
Plasschaert	5	0.978474	ZINB_WaVE	2
Plasschaert	50	0.935695	Cell_BLAST	5
Macosko	50	0.931883	PCA	4
Muraro	5	0.961402	Dhaka	12
Guo	50	0.945514	Dhaka	13
Guo	50	0.95909	DCA	2
Bach	2	0.966979	PCA	5
Plasschaert	5	0.978649	ZIFA	14
Plasschaert	2	0.971597	PCA	8
Baron_human	10	0.975179	PCA	9
Guo	20	0.955333	ZINB_WaVE	4
Plasschaert	2	0.978302	scPhere	15
Macosko	2	0.949776	scPhere	3
Plasschaert	5	0.978588	ZINB_WaVE	4
Macosko	20	0.89838	scScope	9
Muraro	20	0.964566	Cell_BLAST	13
Muraro	50	0.95992	ZINB_WaVE	6
Muraro	5	0.965237	PCA	8
Plasschaert	20	0.969647	ZIFA	2
Adam	20	0.938294	Dhaka	9
Macosko	10	0.953573	DCA	12
Muraro	2	0.950615	scVI	1
Baron_human	2	0.561876	PCA	3
Plasschaert	10	0.980689	scPhere	8
Macosko	10	0.953956	scPhere	9
Adam	50	0.893902	Cell_BLAST	10
Adam	10	0.961395	ZIFA	11
Guo	2	0.796168	ZIFA	9
Muraro	10	0.968235	scVI	0
Macosko	2	0.893368	DCA	15
Plasschaert	10	0.979513	scPhere	2
Bach	2	0.997507	UMAP	9
Baron_human	20	0.97702	Cell_BLAST	12
Plasschaert	2	0.952731	Dhaka	13
Baron_human	50	0.968499	Cell_BLAST	9
Muraro	10	0.97024	DCA	4
Bach	10	0.993516	Cell_BLAST	2
Baron_human	20	0.980762	DCA	13
Baron_human	20	0.979098	ZIFA	9
Muraro	20	0.973986	scScope	3
Muraro	5	0.968366	Cell_BLAST	11
Baron_human	20	0.976113	Cell_BLAST	15
Plasschaert	2	0.979896	UMAP	15
Baron_human	10	0.980192	Cell_BLAST	15
Adam	2	0.713713	ZIFA	6
Guo	5	0.95542	scVI	5
Bach	2	0.991368	scVI	0
Guo	2	0.796168	ZIFA	6
Bach	2	0.992827	Cell_BLAST	4
Baron_human	2	0.962157	scVI	5
Adam	5	0.75504	scScope	13
Adam	5	0.953821	ZINB_WaVE	12
Plasschaert	50	0.929798	Dhaka	6
Bach	20	0.990231	ZINB_WaVE	2
Bach	2	0.991525	Cell_BLAST	3
Muraro	50	0.973045	PCA	10
Muraro	10	0.965165	Dhaka	7
Guo	50	0.952694	scVI	14
Plasschaert	50	0.936263	Cell_BLAST	14
Macosko	10	0.952584	DCA	8
Guo	2	0.962849	tSNE	3
Baron_human	5	0.938217	scScope	5
Bach	50	0.983116	ZIFA	10
Muraro	2	0.938825	Dhaka	4
Muraro	20	0.96645	Dhaka	8
Guo	2	0.848607	SAUCIE	15
Muraro	5	0.97038	Cell_BLAST	9
Baron_human	5	0.937955	ZIFA	5
Macosko	2	0.951406	scPhere	11
Macosko	5	0.919958	Dhaka	8
Baron_human	20	0.978891	ZIFA	14
Plasschaert	5	0.978647	ZIFA	0
Muraro	20	0.97206	DCA	8
Plasschaert	50	0.983227	scScope	8
Guo	50	0.952455	Cell_BLAST	9
Adam	2	0.643657	PCA	6
Adam	2	0.877528	Dhaka	8
Adam	2	0.957919	UMAP	6
Adam	10	0.954115	scVI	6
Macosko	20	0.952132	scPhere	7
Baron_human	2	0.924182	Dhaka	0
Plasschaert	50	0.977765	scPhere	11
Guo	5	0.944939	Dhaka	10
Adam	50	0.892129	scScope	8
Adam	20	0.953202	ZIFA	6
Bach	20	0.995778	PCA	4
Plasschaert	2	0.944606	Dhaka	6
Guo	10	0.953569	PCA	7
Guo	2	0.811457	scScope	7
Guo	20	0.955382	Cell_BLAST	2
Adam	2	0.958643	UMAP	9
Guo	50	0.952267	scPhere	9
Plasschaert	10	0.981588	PCA	12
Guo	2	0.919704	ZINB_WaVE	15
Plasschaert	2	0.980847	UMAP	0
Plasschaert	10	0.975172	Cell_BLAST	15
Baron_human	50	0.961886	Cell_BLAST	0
Bach	10	0.987552	scPhere	6
Baron_human	2	0.557599	ZIFA	3
Guo	2	0.938994	Dhaka	2
Baron_human	20	0.970392	scVI	10
Baron_human	50	0.981243	DCA	3
Muraro	5	0.953566	ZIFA	14
Guo	10	0.943922	Dhaka	6
Muraro	50	0.972902	DCA	4
Guo	10	0.953569	PCA	3
Bach	2	0.997674	UMAP	8
Macosko	20	0.931768	Cell_BLAST	15
Guo	2	0.949852	scPhere	2
Adam	50	0.927318	ZIFA	5
Baron_human	10	0.978708	Cell_BLAST	9
Baron_human	50	0.931446	Dhaka	6
Plasschaert	10	0.978425	scPhere	7
Plasschaert	20	0.971823	Cell_BLAST	11
Muraro	50	0.962466	Dhaka	2
Guo	50	0.953608	scVI	4
Guo	20	0.955272	DCA	11
Baron_human	20	0.94269	Dhaka	13
Plasschaert	2	0.981873	tSNE	9
Plasschaert	2	0.980353	UMAP	3
Guo	5	0.907113	scScope	12
Muraro	50	0.973576	DCA	0
Plasschaert	50	0.971576	scVI	3
Plasschaert	2	0.978564	scPhere	4
Baron_human	5	0.972199	DCA	8
Bach	5	0.991064	ZINB_WaVE	9
Guo	2	0.916296	DCA	11
Plasschaert	50	0.968542	scVI	0
Muraro	10	0.962696	Dhaka	4
Plasschaert	5	0.982259	scVI	0
Guo	10	0.95591	scPhere	14
Adam	20	0.941716	Cell_BLAST	12
Plasschaert	2	0.974429	scVI	2
Adam	2	0.962887	tSNE	7
Macosko	2	0.725365	SAUCIE	0
Bach	20	0.994428	scScope	3
Baron_human	10	0.966076	ZIFA	10
Macosko	2	0.878578	DCA	0
Muraro	5	0.969807	Cell_BLAST	3
Bach	20	0.995778	PCA	7
Plasschaert	20	0.970495	Cell_BLAST	2
Baron_human	2	0.922327	Dhaka	3
Muraro	50	0.915122	scPhere	13
Plasschaert	5	0.957682	Dhaka	15
Plasschaert	5	0.980775	scVI	15
Adam	10	0.96145	ZIFA	1
Macosko	5	0.934156	DCA	10
Guo	10	0.95343	ZIFA	8
Bach	5	0.990842	scPhere	6
Baron_human	2	0.561876	PCA	12
Adam	5	0.952475	Cell_BLAST	7
Bach	50	0.976826	scVI	13
Bach	50	0.995595	PCA	14
Bach	10	0.993358	scScope	6
Adam	10	0.951885	scVI	8
Baron_human	20	0.937313	Dhaka	0
Guo	10	0.954577	scPhere	5
Adam	5	0.944824	Dhaka	9
Plasschaert	10	0.978119	ZIFA	14
Baron_human	50	0.980434	DCA	11
Plasschaert	10	0.983399	DCA	10
Plasschaert	50	0.984519	PCA	13
Plasschaert	20	0.985679	DCA	13
Baron_human	10	0.976235	scVI	1
Guo	2	0.917649	ZINB_WaVE	10
Muraro	10	0.971178	DCA	7
Muraro	2	0.929153	ZINB_WaVE	15
Guo	10	0.956714	DCA	8
Adam	10	0.952368	Cell_BLAST	0
Baron_human	20	0.978645	Cell_BLAST	4
Macosko	20	0.936237	Cell_BLAST	4
Bach	2	0.984105	Dhaka	8
Muraro	5	0.967383	DCA	0
Baron_human	20	0.97118	scScope	7
Baron_human	5	0.978946	Cell_BLAST	5
Baron_human	20	0.971256	scVI	14
Baron_human	20	0.978714	DCA	7
Macosko	5	0.851617	scScope	11
Muraro	2	0.954466	scVI	14
Plasschaert	10	0.980635	scPhere	5
Bach	2	0.972615	scScope	2
Guo	5	0.96033	Cell_BLAST	11
Macosko	20	0.914564	scVI	11
Muraro	2	0.771927	scScope	5
Macosko	2	0.769434	scScope	11
Muraro	5	0.969012	Cell_BLAST	12
Plasschaert	2	0.971597	PCA	14
Muraro	50	0.965098	Dhaka	1
Baron_human	5	0.934536	scScope	14
Bach	5	0.991206	scScope	12
Macosko	5	0.845464	scScope	1
Guo	2	0.955328	Cell_BLAST	11
Plasschaert	10	0.981588	PCA	14
Plasschaert	2	0.971597	PCA	15
Muraro	5	0.969191	ZINB_WaVE	1
Muraro	10	0.968391	scPhere	15
Guo	2	0.952581	Cell_BLAST	1
Baron_human	50	0.94085	Dhaka	2
Muraro	5	0.966172	DCA	8
Muraro	50	0.972542	DCA	1
Muraro	2	0.959097	scPhere	12
Plasschaert	50	0.986975	DCA	6
Bach	2	0.966979	PCA	0
Guo	10	0.953678	DCA	15
Macosko	10	0.93879	scVI	6
Muraro	10	0.969182	Cell_BLAST	9
Muraro	2	0.849428	SAUCIE	9
Baron_human	50	0.973856	scPhere	15
Muraro	10	0.969715	ZINB_WaVE	10
Guo	5	0.950546	ZINB_WaVE	0
Muraro	50	0.964981	Dhaka	0
Adam	2	0.643658	PCA	12
Baron_human	50	0.980914	DCA	0
Plasschaert	2	0.971597	PCA	5
Baron_human	2	0.943328	DCA	7
Plasschaert	20	0.965769	ZINB_WaVE	0
Muraro	10	0.968928	scPhere	13
Plasschaert	20	0.979918	scPhere	10
Plasschaert	5	0.979231	Cell_BLAST	13
Guo	2	0.746722	PCA	12
Guo	5	0.934155	ZIFA	4
Plasschaert	2	0.982018	tSNE	10
Adam	2	0.930076	Cell_BLAST	15
Bach	5	0.991445	ZIFA	10
Adam	50	0.937275	Dhaka	3
Bach	5	0.977875	Dhaka	4
Plasschaert	2	0.872171	scScope	2
Muraro	2	0.969996	tSNE	5
Baron_human	2	0.692705	SAUCIE	12
Muraro	20	0.961503	ZIFA	13
Plasschaert	50	0.984518	PCA	8
Macosko	5	0.940834	DCA	13
Bach	20	0.985173	scVI	5
Adam	10	0.949425	scPhere	9
Baron_human	20	0.974811	Cell_BLAST	0
Guo	2	0.938604	scVI	9
Muraro	2	0.76178	scScope	12
Guo	20	0.956596	DCA	14
Baron_human	10	0.977138	scVI	5
Macosko	20	0.951981	scPhere	15
Plasschaert	50	0.913741	ZIFA	4
Baron_human	2	0.906617	DCA	9
Adam	2	0.874099	Dhaka	6
Muraro	50	0.973044	PCA	11
Plasschaert	50	0.978214	scPhere	2
Macosko	2	0.811221	ZIFA	1
Muraro	50	0.945943	ZINB_WaVE	11
Muraro	2	0.929155	ZINB_WaVE	10
Guo	5	0.956052	scVI	12
Macosko	20	0.917193	scVI	8
Plasschaert	2	0.897427	scScope	6
Adam	2	0.855268	ZINB_WaVE	6
Muraro	20	0.969238	scPhere	7
Macosko	2	0.93699	scVI	6
Plasschaert	10	0.977031	ZINB_WaVE	1
Muraro	20	0.968671	scPhere	0
Muraro	2	0.724586	scScope	11
Adam	2	0.934113	scVI	4
Muraro	50	0.972078	scScope	11
Bach	50	0.983103	ZIFA	7
Guo	5	0.923471	PCA	1
Plasschaert	2	0.973448	ZINB_WaVE	9
Guo	5	0.946069	Dhaka	2
Adam	5	0.904988	PCA	15
Adam	10	0.956222	PCA	2
Baron_human	20	0.979319	DCA	4
Macosko	2	0.892976	DCA	8
Guo	20	0.956208	scPhere	7
Guo	50	0.889896	ZINB_WaVE	12
Muraro	10	0.971719	scScope	2
Muraro	5	0.969869	scPhere	12
Baron_human	5	0.977343	scPhere	1
Macosko	50	0.951446	scPhere	0
Muraro	50	0.929468	ZIFA	7
Macosko	5	0.935816	ZIFA	15
Plasschaert	5	0.982164	DCA	0
Bach	20	0.991678	ZINB_WaVE	11
Muraro	2	0.94748	DCA	1
Guo	2	0.796168	ZIFA	2
Muraro	10	0.964886	Dhaka	11
Bach	10	0.987511	scVI	4
Adam	50	0.891349	scScope	3
Plasschaert	20	0.985885	DCA	4
Macosko	50	0.880426	scVI	0
Plasschaert	10	0.985574	DCA	2
Muraro	2	0.970246	tSNE	2
Guo	50	0.946286	Dhaka	6
Macosko	20	0.952732	scPhere	6
Muraro	10	0.967503	scPhere	12
Muraro	50	0.971352	scVI	15
Adam	20	0.945653	Cell_BLAST	6
Adam	10	0.961498	ZIFA	3
Macosko	2	0.771121	scScope	12
Guo	5	0.960753	Cell_BLAST	8
Muraro	50	0.927632	ZIFA	4
Adam	2	0.864882	Dhaka	7
Muraro	2	0.929417	ZINB_WaVE	13
Macosko	2	0.921039	Dhaka	3
Guo	2	0.942805	scVI	7
Guo	10	0.953433	ZIFA	10
Baron_human	10	0.966468	ZIFA	5
Adam	2	0.957721	UMAP	10
Muraro	50	0.966595	scVI	4
Muraro	10	0.969827	ZINB_WaVE	2
Macosko	20	0.923054	scVI	9
Baron_human	2	0.983162	tSNE	8
Guo	5	0.946137	Dhaka	1
Bach	20	0.984941	scVI	7
Muraro	20	0.972419	scScope	11
Plasschaert	20	0.982217	scScope	11
Muraro	50	0.969114	Cell_BLAST	14
Adam	10	0.955217	ZINB_WaVE	1
Baron_human	5	0.937957	ZIFA	8
Adam	10	0.955503	ZINB_WaVE	12
Muraro	5	0.968831	ZINB_WaVE	5
Plasschaert	5	0.979797	scVI	8
Adam	20	0.893245	scScope	6
Macosko	20	0.942571	Cell_BLAST	13
Guo	5	0.947293	ZINB_WaVE	5
Adam	10	0.952612	DCA	2
Adam	50	0.957746	PCA	15
Guo	5	0.953333	scPhere	4
Plasschaert	2	0.954742	Dhaka	0
Bach	10	0.966073	Dhaka	8
Plasschaert	20	0.962209	scVI	10
Muraro	20	0.972567	PCA	11
Plasschaert	5	0.9796	scVI	11
Baron_human	5	0.977252	Cell_BLAST	8
Plasschaert	2	0.981292	UMAP	7
Adam	5	0.95084	ZINB_WaVE	13
Bach	5	0.991445	ZIFA	0
Guo	50	0.945165	Dhaka	9
Guo	50	0.94409	Dhaka	11
Guo	2	0.746722	PCA	0
Baron_human	2	0.978322	UMAP	0
Bach	20	0.994161	scScope	5
Macosko	5	0.887495	PCA	1
Guo	2	0.963548	tSNE	14
Muraro	20	0.965211	Cell_BLAST	5
Macosko	2	0.799852	ZINB_WaVE	0
Bach	5	0.993233	DCA	14
Muraro	5	0.965798	scScope	2
Baron_human	2	0.96571	scPhere	11
Guo	10	0.958165	Cell_BLAST	10
Bach	2	0.992238	Cell_BLAST	10
Bach	20	0.994552	DCA	13
Baron_human	20	0.978738	ZIFA	11
Bach	5	0.993781	PCA	13
Plasschaert	2	0.973255	scVI	10
Bach	10	0.967644	Dhaka	9
Plasschaert	20	0.980021	scScope	8
Adam	2	0.865857	Dhaka	14
Plasschaert	10	0.979894	scPhere	11
Bach	50	0.991369	scPhere	6
Adam	20	0.953692	ZIFA	3
Guo	20	0.953787	scVI	15
Plasschaert	5	0.978052	ZINB_WaVE	14
Bach	2	0.997526	UMAP	12
Muraro	20	0.97309	DCA	9
Plasschaert	5	0.980532	scPhere	6
Baron_human	50	0.965235	scVI	5
Bach	2	0.997229	tSNE	12
Guo	50	0.955595	scScope	10
Baron_human	2	0.752751	scScope	11
Macosko	2	0.920914	Dhaka	15
Guo	10	0.95559	DCA	0
Muraro	20	0.972567	PCA	14
Baron_human	10	0.966175	ZIFA	15
Bach	5	0.993936	DCA	10
Macosko	50	0.958933	DCA	13
Muraro	10	0.971766	scVI	3
Adam	2	0.456665	scScope	6
Plasschaert	50	0.984518	PCA	10
Baron_human	2	0.905116	ZINB_WaVE	11
Adam	5	0.945408	Dhaka	10
Plasschaert	10	0.976845	scVI	10
Plasschaert	50	0.982319	scScope	2
Plasschaert	20	0.980275	scPhere	11
Plasschaert	50	0.985832	DCA	4
Guo	20	0.960447	PCA	14
Plasschaert	10	0.976422	Cell_BLAST	1
Plasschaert	10	0.975145	Cell_BLAST	12
Bach	2	0.991421	Cell_BLAST	6
Bach	50	0.985762	Cell_BLAST	7
Guo	50	0.959373	DCA	1
Macosko	5	0.955088	scPhere	9
Bach	10	0.993777	Cell_BLAST	0
Guo	10	0.958299	Cell_BLAST	4
Guo	2	0.746722	PCA	14
Muraro	5	0.966616	scScope	5
Bach	10	0.995262	PCA	15
Bach	2	0.993976	scPhere	1
Guo	2	0.961687	UMAP	6
Macosko	5	0.947414	scVI	13
Bach	5	0.991188	ZINB_WaVE	10
Bach	10	0.993184	Cell_BLAST	12
Plasschaert	50	0.93189	Cell_BLAST	10
Bach	10	0.992694	scScope	5
Baron_human	5	0.97669	Cell_BLAST	15
Macosko	2	0.769804	scScope	6
Guo	2	0.746722	PCA	15
Guo	50	0.889143	ZINB_WaVE	14
Guo	50	0.954953	scScope	11
Bach	20	0.992224	Cell_BLAST	15
Guo	20	0.944482	Dhaka	8
Baron_human	10	0.975179	PCA	13
Adam	20	0.951663	DCA	1
Plasschaert	5	0.980189	scPhere	12
Bach	5	0.993994	Cell_BLAST	8
Macosko	50	0.845369	Cell_BLAST	11
Bach	50	0.993557	scScope	11
Adam	10	0.837165	scScope	7
Plasschaert	2	0.971597	PCA	4
Plasschaert	2	0.982703	tSNE	6
Baron_human	50	0.934559	Dhaka	11
Guo	50	0.944233	ZIFA	11
Macosko	10	0.890495	Dhaka	2
Bach	5	0.991011	scVI	15
Adam	10	0.954042	Cell_BLAST	12
Plasschaert	20	0.9857	DCA	15
Macosko	10	0.954185	scPhere	4
Adam	20	0.942083	ZINB_WaVE	7
Adam	20	0.936031	Dhaka	14
Baron_human	50	0.980222	DCA	9
Muraro	5	0.969065	scVI	6
Bach	2	0.966979	PCA	12
Guo	10	0.945607	Dhaka	13
Bach	2	0.991679	DCA	9
Adam	2	0.643658	PCA	13
Baron_human	20	0.960682	ZINB_WaVE	2
Bach	20	0.994695	DCA	7
Muraro	2	0.964358	UMAP	4
Bach	2	0.963966	scScope	12
Macosko	50	0.931883	PCA	8
Macosko	2	0.938359	UMAP	9
Macosko	20	0.928166	PCA	3
Plasschaert	10	0.975929	scScope	15
Baron_human	2	0.978701	UMAP	11
Baron_human	2	0.751812	SAUCIE	7
Adam	50	0.888649	scScope	10
Guo	2	0.949841	Cell_BLAST	3
Plasschaert	50	0.90566	Cell_BLAST	11
Baron_human	5	0.976637	scVI	6
Muraro	20	0.964077	Dhaka	5
Bach	50	0.988109	Cell_BLAST	2
Macosko	10	0.889445	scScope	2
Muraro	5	0.969887	scPhere	5
Baron_human	10	0.978836	Cell_BLAST	4
Bach	50	0.995595	PCA	5
Baron_human	50	0.968855	ZIFA	14
Muraro	20	0.972605	DCA	7
Plasschaert	2	0.973865	ZIFA	15
Muraro	20	0.962429	Dhaka	15
Baron_human	20	0.981118	PCA	14
Bach	10	0.993799	scScope	15
Guo	20	0.956884	scPhere	15
Adam	5	0.904988	PCA	2
Baron_human	50	0.976714	scPhere	1
Plasschaert	10	0.976749	Cell_BLAST	7
Plasschaert	2	0.973729	scVI	12
Baron_human	2	0.561876	PCA	9
Guo	20	0.951079	scScope	7
Plasschaert	10	0.984004	DCA	11
Plasschaert	10	0.978242	ZIFA	15
Muraro	20	0.965346	Dhaka	6
Muraro	2	0.956344	DCA	15
Muraro	2	0.951798	scVI	10
Guo	2	0.961205	UMAP	14
Macosko	10	0.893047	Dhaka	10
Adam	20	0.951043	DCA	15
Muraro	2	0.965554	UMAP	7
Adam	50	0.952517	DCA	11
Plasschaert	50	0.977699	scPhere	7
Bach	2	0.992351	Cell_BLAST	2
Macosko	20	0.94543	Cell_BLAST	5
Guo	10	0.955372	DCA	5
Plasschaert	2	0.941381	SAUCIE	6
Muraro	50	0.971882	DCA	12
Macosko	5	0.949188	scVI	12
Macosko	2	0.702952	SAUCIE	13
Macosko	50	0.79117	Dhaka	8
Baron_human	5	0.942377	Dhaka	0
Muraro	5	0.970019	DCA	11
Plasschaert	10	0.980357	scPhere	3
Bach	10	0.995262	PCA	1
Muraro	20	0.971751	DCA	3
Plasschaert	10	0.983481	DCA	5
Adam	20	0.949743	DCA	6
Plasschaert	5	0.974074	scScope	9
Bach	5	0.992501	DCA	12
Baron_human	20	0.971082	scScope	4
Macosko	10	0.949498	ZIFA	1
Adam	2	0.956685	UMAP	3
Baron_human	20	0.93657	Dhaka	14
Bach	5	0.991233	ZINB_WaVE	8
Muraro	50	0.973044	PCA	14
Muraro	2	0.806209	ZIFA	13
Plasschaert	10	0.984159	DCA	15
Bach	2	0.997466	UMAP	13
Baron_human	10	0.963424	scScope	11
Guo	5	0.91046	scScope	14
Adam	10	0.949291	scPhere	15
Adam	20	0.961306	PCA	3
Baron_human	20	0.976019	scPhere	7
Macosko	5	0.955849	Cell_BLAST	9
Adam	5	0.949639	scVI	8
Guo	2	0.935028	Dhaka	15
Adam	2	0.896661	DCA	5
Bach	2	0.984844	ZINB_WaVE	11
Guo	5	0.934156	ZIFA	14
Plasschaert	5	0.982636	DCA	10
Macosko	2	0.938711	UMAP	0
Macosko	5	0.929725	DCA	6
Baron_human	2	0.968012	scPhere	14
Muraro	50	0.967634	Cell_BLAST	2
Bach	10	0.991073	ZINB_WaVE	14
Adam	10	0.951642	Cell_BLAST	2
Plasschaert	20	0.973463	Cell_BLAST	6
Plasschaert	50	0.906863	Cell_BLAST	7
Guo	5	0.950917	DCA	5
Baron_human	2	0.966259	Cell_BLAST	14
Guo	20	0.960447	PCA	9
Macosko	10	0.953132	DCA	11
Adam	20	0.876329	scScope	9
Guo	10	0.958218	scVI	6
Bach	50	0.995519	DCA	10
Plasschaert	10	0.978285	ZIFA	10
Adam	10	0.836878	scScope	1
Adam	20	0.953154	ZIFA	13
Muraro	5	0.965237	PCA	14
Baron_human	50	0.968529	ZIFA	12
Bach	10	0.992139	ZINB_WaVE	9
Muraro	2	0.751396	scScope	8
Adam	2	0.60697	SAUCIE	2
Adam	2	0.930963	Cell_BLAST	3
Guo	5	0.951847	DCA	1
Baron_human	2	0.982883	tSNE	2
Guo	5	0.934155	ZIFA	6
Baron_human	10	0.94571	Dhaka	6
Plasschaert	50	0.905666	Cell_BLAST	3
Plasschaert	2	0.937661	SAUCIE	11
Bach	20	0.988153	scPhere	14
Guo	50	0.947996	Cell_BLAST	6
Macosko	5	0.950319	scVI	10
Bach	2	0.948432	ZIFA	13
Guo	10	0.945822	Dhaka	11
Bach	50	0.934343	Dhaka	2
Plasschaert	50	0.914743	ZIFA	15
Muraro	50	0.973578	DCA	13
Plasschaert	5	0.97286	scScope	8
Plasschaert	50	0.913378	ZIFA	7
Baron_human	2	0.978181	UMAP	6
Macosko	5	0.887495	PCA	11
Muraro	10	0.969569	ZINB_WaVE	14
Baron_human	50	0.85261	ZINB_WaVE	7
Macosko	5	0.940171	DCA	12
Muraro	20	0.965376	scVI	8
Guo	50	0.954229	scPhere	15
Muraro	50	0.957481	ZINB_WaVE	14
Guo	5	0.946814	DCA	14
Plasschaert	50	0.967901	scVI	12
Baron_human	2	0.958407	Cell_BLAST	6
Adam	20	0.953655	ZIFA	14
Muraro	50	0.93012	ZIFA	1
Bach	10	0.99185	ZINB_WaVE	12
Bach	10	0.995262	PCA	9
Adam	50	0.948513	scVI	13
Macosko	5	0.84472	scScope	2
Guo	20	0.943951	Dhaka	2
Baron_human	5	0.974879	scVI	11
Plasschaert	2	0.916827	SAUCIE	9
Macosko	20	0.851819	Dhaka	11
Muraro	50	0.973044	PCA	1
Macosko	2	0.920036	Dhaka	11
Guo	20	0.953428	scPhere	6
Adam	10	0.956223	PCA	14
Muraro	20	0.972572	PCA	7
Macosko	5	0.950733	scVI	15
Guo	5	0.957424	scVI	13
Adam	20	0.896466	scScope	14
Bach	2	0.953151	SAUCIE	0
Muraro	50	0.969458	Cell_BLAST	1
Guo	20	0.953632	ZIFA	2
Baron_human	5	0.950975	PCA	4
Plasschaert	5	0.972921	scScope	11
Plasschaert	20	0.985843	DCA	14
Muraro	10	0.963851	Dhaka	10
Adam	20	0.934772	Dhaka	8
Bach	10	0.995262	PCA	3
Baron_human	10	0.963154	scScope	12
Guo	50	0.953901	scScope	14
Guo	50	0.958065	scVI	9
Plasschaert	2	0.944554	Dhaka	11
Muraro	5	0.971048	scVI	3
Baron_human	50	0.968709	ZIFA	11
Guo	2	0.960692	UMAP	5
Guo	20	0.958369	DCA	12
Muraro	10	0.969734	Cell_BLAST	11
[truncated: 3,258 more rows]

## Sheet: Batch effect correction
Dataset combination	Dimensionality	Mean average precision	Method	λ_b	Random seed	Seurat alignment score
Baron_human+Muraro+Enge+Segerstolpe+Xin_2016+Lawlor	10	0.951866	ComBat+PCA	NA	13	0.530197
Baron_human+Baron_mouse	2	0.693108	MNN+PCA	NA	6	0.684798
Baron_human+Muraro+Enge+Segerstolpe+Xin_2016+Lawlor	2	0.805453	CCA	NA	5	0.838187
Baron_human+Baron_mouse	5	0.970623	scVI	NA	0	0.486972
Quake_Smart-seq2+Quake_10x	10	0.747071	CCA_anchor+PCA	NA	6	0.574815
Baron_human+Muraro+Enge+Segerstolpe+Xin_2016+Lawlor	2	0.788325	CCA	NA	15	0.821042
Baron_human+Muraro+Enge+Segerstolpe+Xin_2016+Lawlor	2	0.816128	CCA	NA	7	0.835005
Baron_human+Baron_mouse	5	0.930738	MNN+PCA	NA	6	0.548718
Quake_Smart-seq2+Quake_10x	2	0.296531	SAUCIE	NA	3	0.95122
Baron_human+Baron_mouse	50	0.719137	CCA	NA	15	0.803047
Montoro_10x+Plasschaert	20	0.95989	ComBat+PCA	NA	5	0.305775
Baron_human+Baron_mouse	50	0.975138	CCA_anchor+PCA	NA	6	0.643294
Quake_Smart-seq2+Quake_10x	10	0.702952	Harmony	NA	11	0.641614
Montoro_10x+Plasschaert	50	0.963007	MNN+PCA	NA	0	0.288389
Baron_human+Baron_mouse	50	0.953912	scVI	NA	6	0.275532
Baron_human+Muraro+Enge+Segerstolpe+Xin_2016+Lawlor	20	0.963952	MNN+PCA	NA	5	0.663258
Quake_Smart-seq2+Quake_10x	10	0.863596	Cell_BLAST	0.001	14	0.270579
Baron_human+Baron_mouse	2	0.54955	ComBat+PCA	NA	13	0.296728
Baron_human+Baron_mouse	50	0.971292	ComBat+PCA	NA	0	0.107377
Baron_human+Muraro+Enge+Segerstolpe+Xin_2016+Lawlor	10	0.964152	PCA	NA	9	0.108541
Baron_human+Baron_mouse	10	0.969323	scPhere	NA	7	0.485057
Baron_human+Baron_mouse	10	0.968958	ComBat+PCA	NA	4	0.177959
Montoro_10x+Plasschaert	20	0.934138	CCA	NA	12	0.82813
Quake_Smart-seq2+Quake_10x	50	0.822946	scPhere	NA	6	0.436439
Baron_human+Baron_mouse	5	0.915896	CCA_anchor+PCA	NA	2	0.568993
Baron_human+Baron_mouse	50	0.952403	scVI	NA	4	0.311031
Baron_human+Muraro+Enge+Segerstolpe+Xin_2016+Lawlor	2	0.827295	CCA	NA	0	0.830246
Quake_Smart-seq2+Quake_10x	2	0.696109	scVI	NA	1	0.617457
Baron_human+Baron_mouse	10	0.965352	scPhere	NA	14	0.471693
Baron_human+Muraro+Enge+Segerstolpe+Xin_2016+Lawlor	5	0.898279	ComBat+PCA	NA	11	0.572378
Baron_human+Muraro+Enge+Segerstolpe+Xin_2016+Lawlor	10	0.958834	MNN+PCA	NA	0	0.724268
Montoro_10x+Plasschaert	10	0.94908	Cell_BLAST	0.05	2	0.943542
Quake_Smart-seq2+Quake_10x	10	0.858802	scVI	NA	10	0.431124
Montoro_10x+Plasschaert	20	0.962898	PCA	NA	14	0.00513553
Quake_Smart-seq2+Quake_10x	20	0.861476	scVI	NA	0	0.444372
Montoro_10x+Plasschaert	10	0.955631	Cell_BLAST	0.001	13	0.741909
Montoro_10x+Plasschaert	5	0.957546	MNN+PCA	NA	1	0.342027
Montoro_10x+Plasschaert	2	0.833159	PCA	NA	0	6.01508e-06
Quake_Smart-seq2+Quake_10x	10	0.715161	Cell_BLAST	0.1	2	0.902429
Baron_human+Muraro+Enge+Segerstolpe+Xin_2016+Lawlor	10	0.861743	Cell_BLAST	1	9	0.882486
Baron_human+Baron_mouse	10	0.973767	Cell_BLAST	0.01	2	0.760176
Baron_human+Muraro+Enge+Segerstolpe+Xin_2016+Lawlor	10	0.960612	CCA_anchor+PCA	NA	1	0.883047
Baron_human+Muraro+Enge+Segerstolpe+Xin_2016+Lawlor	10	0.958924	Cell_BLAST	0.005	11	0.747049
Baron_human+Baron_mouse	50	0.975136	CCA_anchor+PCA	NA	12	0.642849
Baron_human+Baron_mouse	20	0.887545	CCA	NA	12	0.687713
Baron_human+Baron_mouse	10	0.968111	scPhere	NA	15	0.472107
Quake_Smart-seq2+Quake_10x	2	0.736807	scPhere	NA	1	0.234227
Baron_human+Muraro+Enge+Segerstolpe+Xin_2016+Lawlor	50	0.966501	ComBat+PCA	NA	12	0.473088
Montoro_10x+Plasschaert	50	0.835256	CCA	NA	1	0.929295
Baron_human+Baron_mouse	10	0.967752	CCA_anchor+PCA	NA	6	0.574873
Baron_human+Muraro+Enge+Segerstolpe+Xin_2016+Lawlor	5	0.907397	Harmony	NA	11	0.839491
Quake_Smart-seq2+Quake_10x	2	0.343923	Harmony	NA	6	0.79122
Baron_human+Muraro+Enge+Segerstolpe+Xin_2016+Lawlor	10	0.863011	Cell_BLAST	1	15	0.833278
Quake_Smart-seq2+Quake_10x	10	0.726499	ComBat+PCA	NA	6	0.441414
Baron_human+Baron_mouse	2	0.693961	CCA	NA	10	0.746152
Montoro_10x+Plasschaert	50	0.962888	PCA	NA	4	0.00589322
Montoro_10x+Plasschaert	50	0.955188	scPhere	NA	8	0.668667
Baron_human+Baron_mouse	10	0.971556	PCA	NA	7	0.0270372
Baron_human+Baron_mouse	10	0.913287	CCA	NA	1	0.612809
Baron_human+Muraro+Enge+Segerstolpe+Xin_2016+Lawlor	5	0.904894	Harmony	NA	10	0.851622
Baron_human+Muraro+Enge+Segerstolpe+Xin_2016+Lawlor	50	0.966501	ComBat+PCA	NA	13	0.474342
Quake_Smart-seq2+Quake_10x	10	0.865426	Cell_BLAST	0	14	0.25369
Baron_human+Baron_mouse	20	0.977332	PCA	NA	8	0.0226838
Baron_human+Baron_mouse	5	0.918914	PCA	NA	9	0.0266953
Baron_human+Baron_mouse	10	0.973151	scVI	NA	8	0.345461
Baron_human+Baron_mouse	2	0.947707	scPhere	NA	8	0.573704
Quake_Smart-seq2+Quake_10x	10	0.837371	scPhere	NA	13	0.467821
Quake_Smart-seq2+Quake_10x	10	0.861419	Cell_BLAST	0.001	2	0.306117
Quake_Smart-seq2+Quake_10x	10	0.755834	Cell_BLAST	0.05	14	0.830066
Baron_human+Muraro+Enge+Segerstolpe+Xin_2016+Lawlor	2	0.520116	Harmony	NA	6	0.780088
Montoro_10x+Plasschaert	50	0.834902	CCA	NA	9	0.930037
Baron_human+Muraro+Enge+Segerstolpe+Xin_2016+Lawlor	20	0.965569	ComBat+PCA	NA	6	0.49227
Montoro_10x+Plasschaert	10	0.961041	MNN+PCA	NA	0	0.310093
Montoro_10x+Plasschaert	50	0.955933	Harmony	NA	8	0.698987
Montoro_10x+Plasschaert	2	0.820309	CCA	NA	7	0.917744
Quake_Smart-seq2+Quake_10x	10	0.862273	Cell_BLAST	0.001	15	0.311921
Montoro_10x+Plasschaert	50	0.953316	Harmony	NA	7	0.757384
Quake_Smart-seq2+Quake_10x	20	0.753153	Harmony	NA	7	0.671486
Baron_human+Baron_mouse	20	0.975428	CCA_anchor+PCA	NA	10	0.571382
Baron_human+Baron_mouse	20	0.967816	scVI	NA	7	0.25014
Baron_human+Muraro+Enge+Segerstolpe+Xin_2016+Lawlor	5	0.956385	scVI	NA	6	0.619983
Baron_human+Muraro+Enge+Segerstolpe+Xin_2016+Lawlor	10	0.96209	Cell_BLAST	0.005	6	0.771432
Baron_human+Muraro+Enge+Segerstolpe+Xin_2016+Lawlor	2	0.796099	CCA	NA	12	0.819622
Montoro_10x+Plasschaert	2	0.881983	SAUCIE	NA	6	0.920323
Baron_human+Baron_mouse	5	0.892312	ComBat+PCA	NA	12	0.216034
Quake_Smart-seq2+Quake_10x	20	0.755196	Harmony	NA	8	0.667032
Baron_human+Baron_mouse	20	0.977239	MNN+PCA	NA	8	0.44965
Montoro_10x+Plasschaert	5	0.955713	scPhere	NA	8	0.714466
Montoro_10x+Plasschaert	10	0.953712	Cell_BLAST	0.01	4	0.889855
Baron_human+Muraro+Enge+Segerstolpe+Xin_2016+Lawlor	5	0.883062	Harmony	NA	13	0.805111
Montoro_10x+Plasschaert	2	0.833159	PCA	NA	11	6.01508e-06
Quake_Smart-seq2+Quake_10x	2	0.476805	CCA_anchor+PCA	NA	14	0.741559
Montoro_10x+Plasschaert	5	0.954763	PCA	NA	4	0.000117502
Baron_human+Muraro+Enge+Segerstolpe+Xin_2016+Lawlor	20	0.963952	MNN+PCA	NA	2	0.662285
Quake_Smart-seq2+Quake_10x	2	0.345958	Harmony	NA	2	0.799302
Baron_human+Muraro+Enge+Segerstolpe+Xin_2016+Lawlor	10	0.960611	CCA_anchor+PCA	NA	13	0.881346
Montoro_10x+Plasschaert	2	0.944724	scPhere	NA	1	0.844082
Quake_Smart-seq2+Quake_10x	10	0.856231	scVI	NA	0	0.43909
Baron_human+Muraro+Enge+Segerstolpe+Xin_2016+Lawlor	20	0.958042	scPhere	NA	14	0.715683
Baron_human+Baron_mouse	10	0.967033	scPhere	NA	11	0.486737
Baron_human+Muraro+Enge+Segerstolpe+Xin_2016+Lawlor	5	0.941696	MNN+PCA	NA	6	0.796241
Montoro_10x+Plasschaert	20	0.952474	scPhere	NA	0	0.732895
Montoro_10x+Plasschaert	10	0.956309	CCA_anchor+PCA	NA	11	0.718879
Baron_human+Muraro+Enge+Segerstolpe+Xin_2016+Lawlor	20	0.918042	CCA	NA	14	0.378865
Baron_human+Muraro+Enge+Segerstolpe+Xin_2016+Lawlor	10	0.960656	Cell_BLAST	0.001	6	0.515334
Baron_human+Baron_mouse	2	0.762382	PCA	NA	5	0.303311
Baron_human+Baron_mouse	2	0.762382	PCA	NA	6	0.304362
Quake_Smart-seq2+Quake_10x	5	0.679238	PCA	NA	15	0.0589826
Baron_human+Muraro+Enge+Segerstolpe+Xin_2016+Lawlor	10	0.904192	Cell_BLAST	0.1	4	0.887133
Baron_human+Muraro+Enge+Segerstolpe+Xin_2016+Lawlor	5	0.896945	CCA	NA	0	0.539305
Montoro_10x+Plasschaert	50	0.960145	ComBat+PCA	NA	11	0.309216
Baron_human+Baron_mouse	5	0.971035	scVI	NA	15	0.532225
Montoro_10x+Plasschaert	20	0.956568	Harmony	NA	12	0.707568
Montoro_10x+Plasschaert	50	0.938532	scVI	NA	1	0.586997
Baron_human+Baron_mouse	20	0.97724	MNN+PCA	NA	9	0.454699
Montoro_10x+Plasschaert	5	0.957546	MNN+PCA	NA	11	0.342183
Baron_human+Baron_mouse	2	0.613799	SAUCIE	NA	10	0.636509
Baron_human+Muraro+Enge+Segerstolpe+Xin_2016+Lawlor	20	0.963953	MNN+PCA	NA	7	0.661899
Montoro_10x+Plasschaert	10	0.945386	Cell_BLAST	0.1	4	0.916377
Quake_Smart-seq2+Quake_10x	10	0.711486	Cell_BLAST	1	6	0.870593
Quake_Smart-seq2+Quake_10x	20	0.792374	ComBat+PCA	NA	5	0.40119
Baron_human+Baron_mouse	10	0.967751	CCA_anchor+PCA	NA	11	0.577032
Baron_human+Muraro+Enge+Segerstolpe+Xin_2016+Lawlor	50	0.896404	CCA	NA	14	0.354383
Baron_human+Muraro+Enge+Segerstolpe+Xin_2016+Lawlor	5	0.91772	CCA_anchor+PCA	NA	5	0.834961
Quake_Smart-seq2+Quake_10x	50	0.819385	CCA_anchor+PCA	NA	2	0.619302
Montoro_10x+Plasschaert	50	0.938633	scVI	NA	0	0.60058
Baron_human+Baron_mouse	10	0.967754	CCA_anchor+PCA	NA	5	0.572212
Quake_Smart-seq2+Quake_10x	10	0.864049	Cell_BLAST	0	15	0.266793
Montoro_10x+Plasschaert	20	0.956815	Harmony	NA	0	0.707591
Montoro_10x+Plasschaert	10	0.946066	Cell_BLAST	0.1	13	0.950248
Baron_human+Baron_mouse	20	0.887543	CCA	NA	1	0.685592
Quake_Smart-seq2+Quake_10x	5	0.831177	scPhere	NA	1	0.474854
Baron_human+Baron_mouse	10	0.971555	PCA	NA	11	0.0278465
Montoro_10x+Plasschaert	50	0.963008	MNN+PCA	NA	10	0.287945
Montoro_10x+Plasschaert	2	0.947731	scPhere	NA	14	0.842832
Montoro_10x+Plasschaert	5	0.954763	PCA	NA	15	0.000116879
Baron_human+Muraro+Enge+Segerstolpe+Xin_2016+Lawlor	20	0.963953	MNN+PCA	NA	1	0.663064
Montoro_10x+Plasschaert	5	0.953968	scPhere	NA	10	0.751692
Montoro_10x+Plasschaert	2	0.902408	scVI	NA	1	0.246702
Baron_human+Baron_mouse	2	0.693108	MNN+PCA	NA	9	0.678113
Quake_Smart-seq2+Quake_10x	50	0.819382	CCA_anchor+PCA	NA	3	0.618993
Montoro_10x+Plasschaert	10	0.945267	scVI	NA	8	0.58997
Montoro_10x+Plasschaert	10	0.947573	scVI	NA	1	0.613233
Montoro_10x+Plasschaert	50	0.953496	scPhere	NA	2	0.67165
Montoro_10x+Plasschaert	20	0.952216	scPhere	NA	3	0.685479
Quake_Smart-seq2+Quake_10x	10	0.838386	scPhere	NA	14	0.486515
Montoro_10x+Plasschaert	5	0.954328	scVI	NA	7	0.694677
Quake_Smart-seq2+Quake_10x	10	0.758852	Cell_BLAST	0.05	6	0.811735
Montoro_10x+Plasschaert	50	0.960145	ComBat+PCA	NA	13	0.308566
Montoro_10x+Plasschaert	2	0.931003	MNN+PCA	NA	13	0.774973
Baron_human+Muraro+Enge+Segerstolpe+Xin_2016+Lawlor	50	0.954548	CCA_anchor+PCA	NA	8	0.882767
Baron_human+Baron_mouse	20	0.977232	MNN+PCA	NA	14	0.455502
Baron_human+Baron_mouse	20	0.977238	MNN+PCA	NA	0	0.451263
Baron_human+Baron_mouse	20	0.972032	ComBat+PCA	NA	6	0.104881
Baron_human+Muraro+Enge+Segerstolpe+Xin_2016+Lawlor	5	0.90671	Harmony	NA	6	0.853506
Quake_Smart-seq2+Quake_10x	50	0.857944	PCA	NA	15	0.144101
Baron_human+Muraro+Enge+Segerstolpe+Xin_2016+Lawlor	5	0.898279	ComBat+PCA	NA	1	0.575007
Montoro_10x+Plasschaert	2	0.927098	ComBat+PCA	NA	11	0.75269
Baron_human+Baron_mouse	2	0.54955	ComBat+PCA	NA	2	0.29336
Quake_Smart-seq2+Quake_10x	10	0.722339	Cell_BLAST	0.1	11	0.869913
Montoro_10x+Plasschaert	2	0.904322	scVI	NA	6	0.237745
Montoro_10x+Plasschaert	50	0.962888	PCA	NA	11	0.00589094
Quake_Smart-seq2+Quake_10x	50	0.831665	scPhere	NA	11	0.466408
Baron_human+Baron_mouse	10	0.916984	Harmony	NA	3	0.549009
Montoro_10x+Plasschaert	50	0.954945	scPhere	NA	0	0.663901
Baron_human+Muraro+Enge+Segerstolpe+Xin_2016+Lawlor	10	0.958834	MNN+PCA	NA	3	0.722531
Quake_Smart-seq2+Quake_10x	50	0.82466	scPhere	NA	9	0.484186
Quake_Smart-seq2+Quake_10x	10	0.844748	scPhere	NA	2	0.468583
Montoro_10x+Plasschaert	50	0.963007	MNN+PCA	NA	15	0.288225
Montoro_10x+Plasschaert	10	0.960768	PCA	NA	8	0.000326059
Montoro_10x+Plasschaert	10	0.949061	CCA	NA	15	0.781358
Baron_human+Muraro+Enge+Segerstolpe+Xin_2016+Lawlor	2	0.916693	scVI	NA	0	0.802201
Quake_Smart-seq2+Quake_10x	5	0.655835	CCA_anchor+PCA	NA	10	0.62815
Baron_human+Muraro+Enge+Segerstolpe+Xin_2016+Lawlor	20	0.962386	CCA_anchor+PCA	NA	9	0.88756
Baron_human+Muraro+Enge+Segerstolpe+Xin_2016+Lawlor	50	0.961634	scVI	NA	3	0.475612
Montoro_10x+Plasschaert	2	0.930505	CCA_anchor+PCA	NA	8	0.736446
Baron_human+Baron_mouse	10	0.894939	Cell_BLAST	0.1	7	0.891935
Baron_human+Muraro+Enge+Segerstolpe+Xin_2016+Lawlor	10	0.960614	CCA_anchor+PCA	NA	8	0.878563
Montoro_10x+Plasschaert	5	0.954763	PCA	NA	5	0.000116879
Baron_human+Muraro+Enge+Segerstolpe+Xin_2016+Lawlor	50	0.954613	CCA_anchor+PCA	NA	6	0.883725
Quake_Smart-seq2+Quake_10x	50	0.856847	scVI	NA	12	0.462821
Baron_human+Baron_mouse	10	0.974204	Cell_BLAST	0.01	14	0.780359
Quake_Smart-seq2+Quake_10x	5	0.602918	ComBat+PCA	NA	9	0.507585
Montoro_10x+Plasschaert	10	0.960768	PCA	NA	11	0.000324088
Baron_human+Baron_mouse	20	0.972031	ComBat+PCA	NA	12	0.105405
Quake_Smart-seq2+Quake_10x	5	0.833894	scVI	NA	4	0.509666
Baron_human+Muraro+Enge+Segerstolpe+Xin_2016+Lawlor	10	0.910728	Cell_BLAST	0.1	12	0.877651
Quake_Smart-seq2+Quake_10x	20	0.792374	ComBat+PCA	NA	7	0.401533
Quake_Smart-seq2+Quake_10x	5	0.602918	ComBat+PCA	NA	3	0.507593
Baron_human+Baron_mouse	5	0.795952	Harmony	NA	10	0.613868
Quake_Smart-seq2+Quake_10x	5	0.602918	ComBat+PCA	NA	7	0.507698
Quake_Smart-seq2+Quake_10x	50	0.859967	scVI	NA	10	0.459559
Baron_human+Muraro+Enge+Segerstolpe+Xin_2016+Lawlor	20	0.973055	PCA	NA	5	0.0930442
Montoro_10x+Plasschaert	5	0.948945	CCA	NA	8	0.801318
Baron_human+Muraro+Enge+Segerstolpe+Xin_2016+Lawlor	2	0.589337	SAUCIE	NA	1	0.181518
Quake_Smart-seq2+Quake_10x	2	0.476805	CCA_anchor+PCA	NA	5	0.741459
Baron_human+Muraro+Enge+Segerstolpe+Xin_2016+Lawlor	20	0.958125	scPhere	NA	11	0.727995
Baron_human+Baron_mouse	10	0.894164	Cell_BLAST	0.1	12	0.918128
Baron_human+Muraro+Enge+Segerstolpe+Xin_2016+Lawlor	10	0.958835	MNN+PCA	NA	5	0.718084
Montoro_10x+Plasschaert	50	0.953027	Harmony	NA	1	0.758336
Baron_human+Muraro+Enge+Segerstolpe+Xin_2016+Lawlor	10	0.959333	scPhere	NA	1	0.685145
Baron_human+Baron_mouse	5	0.892312	ComBat+PCA	NA	10	0.219071
Montoro_10x+Plasschaert	10	0.961041	MNN+PCA	NA	7	0.309877
Montoro_10x+Plasschaert	5	0.954763	PCA	NA	0	0.000118953
Baron_human+Baron_mouse	10	0.973834	Cell_BLAST	0	12	0.173881
Baron_human+Muraro+Enge+Segerstolpe+Xin_2016+Lawlor	10	0.889985	Cell_BLAST	1	10	0.827764
Montoro_10x+Plasschaert	2	0.946721	scVI	NA	5	0.848336
Quake_Smart-seq2+Quake_10x	10	0.710853	Cell_BLAST	0.1	3	0.892071
Baron_human+Baron_mouse	5	0.918914	PCA	NA	15	0.0276651
Montoro_10x+Plasschaert	5	0.952676	scPhere	NA	2	0.713524
Quake_Smart-seq2+Quake_10x	20	0.845998	scPhere	NA	0	0.475111
Baron_human+Muraro+Enge+Segerstolpe+Xin_2016+Lawlor	20	0.963952	MNN+PCA	NA	11	0.666253
Baron_human+Baron_mouse	10	0.974119	MNN+PCA	NA	4	0.476179
Montoro_10x+Plasschaert	10	0.952346	Cell_BLAST	0.005	11	0.869721
Baron_human+Baron_mouse	2	0.693108	MNN+PCA	NA	10	0.683238
Montoro_10x+Plasschaert	5	0.948945	CCA	NA	4	0.800954
Quake_Smart-seq2+Quake_10x	5	0.592182	Harmony	NA	9	0.550475
Baron_human+Baron_mouse	20	0.965976	scVI	NA	15	0.278462
Baron_human+Baron_mouse	2	0.571247	Harmony	NA	8	0.852996
Montoro_10x+Plasschaert	50	0.960146	ComBat+PCA	NA	5	0.308776
Montoro_10x+Plasschaert	20	0.959891	ComBat+PCA	NA	14	0.305621
Baron_human+Baron_mouse	10	0.973247	Cell_BLAST	0	8	0.138087
Baron_human+Baron_mouse	5	0.973291	scVI	NA	7	0.472412
Baron_human+Muraro+Enge+Segerstolpe+Xin_2016+Lawlor	2	0.943143	scPhere	NA	5	0.821405
Baron_human+Baron_mouse	5	0.796796	Harmony	NA	12	0.61455
Montoro_10x+Plasschaert	10	0.954577	ComBat+PCA	NA	2	0.395391
Baron_human+Muraro+Enge+Segerstolpe+Xin_2016+Lawlor	5	0.929921	PCA	NA	4	0.351381
Baron_human+Muraro+Enge+Segerstolpe+Xin_2016+Lawlor	20	0.963953	MNN+PCA	NA	12	0.660474
Baron_human+Baron_mouse	5	0.915896	CCA_anchor+PCA	NA	15	0.569814
Baron_human+Muraro+Enge+Segerstolpe+Xin_2016+Lawlor	50	0.954021	scPhere	NA	3	0.756624
Baron_human+Muraro+Enge+Segerstolpe+Xin_2016+Lawlor	10	0.930003	CCA	NA	7	0.52002
Baron_human+Baron_mouse	50	0.971292	ComBat+PCA	NA	1	0.106367
Baron_human+Muraro+Enge+Segerstolpe+Xin_2016+Lawlor	2	0.620691	SAUCIE	NA	4	0.190631
Quake_Smart-seq2+Quake_10x	5	0.592289	Harmony	NA	5	0.549498
Quake_Smart-seq2+Quake_10x	20	0.863019	scVI	NA	3	0.421744
Montoro_10x+Plasschaert	10	0.954577	ComBat+PCA	NA	13	0.395431
Montoro_10x+Plasschaert	20	0.963069	MNN+PCA	NA	4	0.296123
Baron_human+Baron_mouse	10	0.868207	Cell_BLAST	1	10	0.924718
Montoro_10x+Plasschaert	10	0.949803	Cell_BLAST	0.05	1	0.940295
Baron_human+Baron_mouse	10	0.973399	Cell_BLAST	0	15	0.0830036
Montoro_10x+Plasschaert	5	0.94521	ComBat+PCA	NA	14	0.445933
Baron_human+Muraro+Enge+Segerstolpe+Xin_2016+Lawlor	50	0.960658	Harmony	NA	8	0.721423
Montoro_10x+Plasschaert	50	0.955364	Harmony	NA	11	0.701812
Baron_human+Muraro+Enge+Segerstolpe+Xin_2016+Lawlor	50	0.958262	scVI	NA	5	0.48098
Baron_human+Muraro+Enge+Segerstolpe+Xin_2016+Lawlor	5	0.893673	CCA	NA	2	0.594892
Baron_human+Baron_mouse	50	0.970828	Harmony	NA	8	0.535508
Baron_human+Baron_mouse	10	0.913287	CCA	NA	6	0.615547
Quake_Smart-seq2+Quake_10x	10	0.830651	Cell_BLAST	0.01	7	0.63547
Baron_human+Baron_mouse	10	0.913285	CCA	NA	7	0.615016
Quake_Smart-seq2+Quake_10x	50	0.796323	Harmony	NA	13	0.677681
Montoro_10x+Plasschaert	20	0.958306	CCA_anchor+PCA	NA	5	0.675725
Baron_human+Baron_mouse	2	0.945279	scPhere	NA	4	0.599288
Baron_human+Muraro+Enge+Segerstolpe+Xin_2016+Lawlor	5	0.91772	CCA_anchor+PCA	NA	9	0.834039
Quake_Smart-seq2+Quake_10x	5	0.59132	Harmony	NA	11	0.548339
Quake_Smart-seq2+Quake_10x	10	0.772386	PCA	NA	6	0.0414438
Baron_human+Muraro+Enge+Segerstolpe+Xin_2016+Lawlor	20	0.962399	CCA_anchor+PCA	NA	2	0.884966
Baron_human+Muraro+Enge+Segerstolpe+Xin_2016+Lawlor	5	0.941696	MNN+PCA	NA	5	0.789813
Montoro_10x+Plasschaert	10	0.954577	ComBat+PCA	NA	5	0.395873
Baron_human+Muraro+Enge+Segerstolpe+Xin_2016+Lawlor	50	0.973071	PCA	NA	10	0.085828
Baron_human+Baron_mouse	5	0.797545	Harmony	NA	15	0.520654
Quake_Smart-seq2+Quake_10x	10	0.747071	CCA_anchor+PCA	NA	7	0.574812
Montoro_10x+Plasschaert	10	0.952235	Cell_BLAST	0.01	10	0.913383
Baron_human+Muraro+Enge+Segerstolpe+Xin_2016+Lawlor	10	0.962831	scVI	NA	6	0.512499
Montoro_10x+Plasschaert	20	0.934004	CCA	NA	15	0.828654
Quake_Smart-seq2+Quake_10x	50	0.796046	Harmony	NA	1	0.665497
Quake_Smart-seq2+Quake_10x	20	0.862466	scVI	NA	5	0.435265
Montoro_10x+Plasschaert	2	0.931003	MNN+PCA	NA	2	0.775566
Baron_human+Baron_mouse	10	0.975273	Cell_BLAST	0.01	7	0.796004
Baron_human+Baron_mouse	5	0.918914	PCA	NA	2	0.0274781
Baron_human+Muraro+Enge+Segerstolpe+Xin_2016+Lawlor	10	0.919499	Harmony	NA	4	0.783872
Baron_human+Muraro+Enge+Segerstolpe+Xin_2016+Lawlor	10	0.950805	Cell_BLAST	0.05	14	0.858256
Baron_human+Muraro+Enge+Segerstolpe+Xin_2016+Lawlor	2	0.584672	SAUCIE	NA	0	0.195491
Montoro_10x+Plasschaert	5	0.954763	PCA	NA	3	0.000118435
Baron_human+Muraro+Enge+Segerstolpe+Xin_2016+Lawlor	5	0.941696	MNN+PCA	NA	15	0.794263
Montoro_10x+Plasschaert	10	0.961041	MNN+PCA	NA	6	0.309538
Baron_human+Muraro+Enge+Segerstolpe+Xin_2016+Lawlor	50	0.966501	ComBat+PCA	NA	6	0.474983
Montoro_10x+Plasschaert	10	0.949061	CCA	NA	14	0.781607
Baron_human+Muraro+Enge+Segerstolpe+Xin_2016+Lawlor	50	0.963314	Harmony	NA	2	0.722767
Quake_Smart-seq2+Quake_10x	10	0.731776	Cell_BLAST	0.1	5	0.863832
Montoro_10x+Plasschaert	2	0.945789	scVI	NA	2	0.823639
Baron_human+Baron_mouse	50	0.977421	MNN+PCA	NA	8	0.527385
Montoro_10x+Plasschaert	50	0.835234	CCA	NA	2	0.930565
Quake_Smart-seq2+Quake_10x	10	0.84091	scPhere	NA	15	0.493569
Montoro_10x+Plasschaert	10	0.956094	Harmony	NA	1	0.711659
Montoro_10x+Plasschaert	2	0.776879	Harmony	NA	6	0.463578
Quake_Smart-seq2+Quake_10x	5	0.836726	scPhere	NA	9	0.478003
Baron_human+Baron_mouse	5	0.841006	CCA	NA	1	0.639284
Baron_human+Muraro+Enge+Segerstolpe+Xin_2016+Lawlor	2	0.535644	ComBat+PCA	NA	13	0.765147
Baron_human+Baron_mouse	10	0.974118	MNN+PCA	NA	11	0.478289
Baron_human+Baron_mouse	20	0.972031	ComBat+PCA	NA	10	0.105447
Baron_human+Baron_mouse	10	0.971053	scVI	NA	14	0.326789
Quake_Smart-seq2+Quake_10x	5	0.835648	scVI	NA	12	0.519999
Baron_human+Baron_mouse	10	0.971528	Cell_BLAST	0.01	9	0.7635
Baron_human+Baron_mouse	20	0.972032	ComBat+PCA	NA	2	0.102891
Montoro_10x+Plasschaert	2	0.947264	scPhere	NA	4	0.826068
Quake_Smart-seq2+Quake_10x	5	0.825601	scVI	NA	2	0.495171
Montoro_10x+Plasschaert	50	0.963009	MNN+PCA	NA	12	0.287462
Montoro_10x+Plasschaert	20	0.934091	CCA	NA	11	0.828453
Baron_human+Muraro+Enge+Segerstolpe+Xin_2016+Lawlor	5	0.907123	Harmony	NA	15	0.824784
Baron_human+Baron_mouse	10	0.971556	PCA	NA	2	0.0283167
Montoro_10x+Plasschaert	2	0.930505	CCA_anchor+PCA	NA	6	0.736993
Montoro_10x+Plasschaert	50	0.83513	CCA	NA	0	0.930411
Baron_human+Baron_mouse	5	0.959937	scPhere	NA	4	0.509668
Montoro_10x+Plasschaert	10	0.951721	Cell_BLAST	0	0	0.446431
Montoro_10x+Plasschaert	50	0.960145	ComBat+PCA	NA	15	0.308894
Quake_Smart-seq2+Quake_10x	2	0.308973	SAUCIE	NA	2	0.909308
Baron_human+Baron_mouse	5	0.918914	PCA	NA	0	0.0275437
Quake_Smart-seq2+Quake_10x	5	0.836497	scPhere	NA	15	0.484428
Quake_Smart-seq2+Quake_10x	20	0.824823	PCA	NA	6	0.0699719
Montoro_10x+Plasschaert	10	0.955863	Harmony	NA	3	0.706794
Quake_Smart-seq2+Quake_10x	20	0.752642	Harmony	NA	9	0.67205
Montoro_10x+Plasschaert	50	0.963008	MNN+PCA	NA	3	0.288139
Baron_human+Baron_mouse	10	0.942316	Cell_BLAST	0.05	6	0.881961
Montoro_10x+Plasschaert	5	0.957546	MNN+PCA	NA	15	0.342503
Quake_Smart-seq2+Quake_10x	2	0.462585	PCA	NA	3	0.650041
Baron_human+Baron_mouse	5	0.965653	scPhere	NA	7	0.512251
Baron_human+Baron_mouse	50	0.978373	PCA	NA	13	0.0187797
Montoro_10x+Plasschaert	20	0.963069	MNN+PCA	NA	8	0.296147
Montoro_10x+Plasschaert	50	0.95572	Harmony	NA	12	0.696972
Baron_human+Muraro+Enge+Segerstolpe+Xin_2016+Lawlor	5	0.959647	scPhere	NA	3	0.697076
Quake_Smart-seq2+Quake_10x	10	0.70374	Harmony	NA	1	0.638642
Quake_Smart-seq2+Quake_10x	10	0.840626	Cell_BLAST	0.005	10	0.602182
Quake_Smart-seq2+Quake_10x	2	0.476805	CCA_anchor+PCA	NA	12	0.740935
Montoro_10x+Plasschaert	10	0.916937	Cell_BLAST	1	13	0.952607
Montoro_10x+Plasschaert	10	0.954577	ComBat+PCA	NA	8	0.395372
Baron_human+Baron_mouse	10	0.950092	Cell_BLAST	0.05	10	0.864183
Baron_human+Muraro+Enge+Segerstolpe+Xin_2016+Lawlor	5	0.91772	CCA_anchor+PCA	NA	3	0.836115
Baron_human+Muraro+Enge+Segerstolpe+Xin_2016+Lawlor	20	0.965569	ComBat+PCA	NA	3	0.493138
Baron_human+Muraro+Enge+Segerstolpe+Xin_2016+Lawlor	50	0.966502	ComBat+PCA	NA	10	0.475791
Baron_human+Baron_mouse	2	0.570114	Harmony	NA	6	0.84976
Quake_Smart-seq2+Quake_10x	20	0.824823	PCA	NA	1	0.0698246
Baron_human+Muraro+Enge+Segerstolpe+Xin_2016+Lawlor	20	0.965569	ComBat+PCA	NA	7	0.488177
Montoro_10x+Plasschaert	20	0.956461	Harmony	NA	2	0.705763
Quake_Smart-seq2+Quake_10x	10	0.747071	CCA_anchor+PCA	NA	13	0.574596
Baron_human+Baron_mouse	10	0.899537	Cell_BLAST	0.1	10	0.914504
Baron_human+Baron_mouse	20	0.977332	PCA	NA	14	0.0216847
Quake_Smart-seq2+Quake_10x	10	0.772386	PCA	NA	4	0.0414411
Montoro_10x+Plasschaert	2	0.945268	scPhere	NA	7	0.835608
Montoro_10x+Plasschaert	10	0.954577	ComBat+PCA	NA	6	0.395877
Baron_human+Muraro+Enge+Segerstolpe+Xin_2016+Lawlor	10	0.960609	CCA_anchor+PCA	NA	12	0.880585
Baron_human+Baron_mouse	5	0.841006	CCA	NA	13	0.637043
Baron_human+Baron_mouse	5	0.892312	ComBat+PCA	NA	5	0.21369
Quake_Smart-seq2+Quake_10x	2	0.476806	CCA_anchor+PCA	NA	8	0.741171
Baron_human+Baron_mouse	20	0.977332	PCA	NA	7	0.0217754
Baron_human+Muraro+Enge+Segerstolpe+Xin_2016+Lawlor	5	0.890111	CCA	NA	11	0.649413
Montoro_10x+Plasschaert	5	0.948945	CCA	NA	15	0.801531
Quake_Smart-seq2+Quake_10x	10	0.70429	Harmony	NA	3	0.635116
Montoro_10x+Plasschaert	10	0.956244	Harmony	NA	2	0.713257
Baron_human+Muraro+Enge+Segerstolpe+Xin_2016+Lawlor	10	0.960699	scVI	NA	13	0.552248
Baron_human+Baron_mouse	10	0.900354	Cell_BLAST	0.05	11	0.889585
Baron_human+Baron_mouse	2	0.54955	ComBat+PCA	NA	14	0.298246
Baron_human+Muraro+Enge+Segerstolpe+Xin_2016+Lawlor	5	0.91772	CCA_anchor+PCA	NA	2	0.834666
Baron_human+Baron_mouse	20	0.962056	Harmony	NA	7	0.546999
Quake_Smart-seq2+Quake_10x	20	0.752885	Harmony	NA	0	0.665569
Baron_human+Baron_mouse	10	0.967323	scPhere	NA	12	0.470141
Baron_human+Muraro+Enge+Segerstolpe+Xin_2016+Lawlor	20	0.947121	Harmony	NA	9	0.746388
Baron_human+Baron_mouse	10	0.876715	Cell_BLAST	1	5	0.932514
Quake_Smart-seq2+Quake_10x	10	0.827157	Cell_BLAST	0.01	0	0.623792
Montoro_10x+Plasschaert	10	0.949061	CCA	NA	10	0.781415
Montoro_10x+Plasschaert	50	0.962889	PCA	NA	12	0.00586139
Baron_human+Baron_mouse	10	0.974906	Cell_BLAST	0	4	0.140665
Baron_human+Muraro+Enge+Segerstolpe+Xin_2016+Lawlor	2	0.530364	Harmony	NA	3	0.77216
Montoro_10x+Plasschaert	10	0.956309	CCA_anchor+PCA	NA	2	0.719116
Montoro_10x+Plasschaert	2	0.950249	scPhere	NA	2	0.805713
Baron_human+Muraro+Enge+Segerstolpe+Xin_2016+Lawlor	10	0.958834	MNN+PCA	NA	10	0.718641
Quake_Smart-seq2+Quake_10x	10	0.833148	scPhere	NA	3	0.497483
Baron_human+Muraro+Enge+Segerstolpe+Xin_2016+Lawlor	50	0.946714	scPhere	NA	11	0.756206
Montoro_10x+Plasschaert	10	0.949061	CCA	NA	0	0.781748
Montoro_10x+Plasschaert	2	0.820309	CCA	NA	5	0.917844
Baron_human+Baron_mouse	2	0.959671	scPhere	NA	9	0.596308
Baron_human+Baron_mouse	20	0.97724	MNN+PCA	NA	11	0.454339
Baron_human+Baron_mouse	5	0.930738	MNN+PCA	NA	0	0.553636
Quake_Smart-seq2+Quake_10x	50	0.858401	scVI	NA	14	0.468295
Montoro_10x+Plasschaert	5	0.957546	MNN+PCA	NA	8	0.342491
Baron_human+Muraro+Enge+Segerstolpe+Xin_2016+Lawlor	5	0.929921	PCA	NA	15	0.353101
Montoro_10x+Plasschaert	10	0.954298	Cell_BLAST	0.001	14	0.69511
Montoro_10x+Plasschaert	2	0.833159	PCA	NA	8	6.2225e-06
Quake_Smart-seq2+Quake_10x	10	0.842186	scPhere	NA	6	0.499627
Baron_human+Baron_mouse	2	0.955225	scVI	NA	3	0.675903
Baron_human+Baron_mouse	20	0.975425	CCA_anchor+PCA	NA	11	0.571837
Baron_human+Baron_mouse	20	0.975421	CCA_anchor+PCA	NA	1	0.573672
Baron_human+Baron_mouse	10	0.916376	Harmony	NA	0	0.553393
Baron_human+Muraro+Enge+Segerstolpe+Xin_2016+Lawlor	20	0.958868	scVI	NA	15	0.506152
Quake_Smart-seq2+Quake_10x	10	0.831105	Cell_BLAST	0.01	4	0.63684
Baron_human+Baron_mouse	20	0.966218	scPhere	NA	9	0.455971
Baron_human+Baron_mouse	5	0.971768	scVI	NA	9	0.506264
Baron_human+Muraro+Enge+Segerstolpe+Xin_2016+Lawlor	50	0.964718	MNN+PCA	NA	1	0.662359
Quake_Smart-seq2+Quake_10x	2	0.462585	PCA	NA	15	0.649907
Baron_human+Baron_mouse	10	0.920055	Harmony	NA	8	0.554281
Baron_human+Muraro+Enge+Segerstolpe+Xin_2016+Lawlor	10	0.958351	Cell_BLAST	0.001	9	0.502747
Baron_human+Baron_mouse	50	0.975126	CCA_anchor+PCA	NA	2	0.64484
Montoro_10x+Plasschaert	10	0.961041	MNN+PCA	NA	14	0.309979
Baron_human+Muraro+Enge+Segerstolpe+Xin_2016+Lawlor	10	0.918435	Harmony	NA	0	0.784484
Baron_human+Baron_mouse	2	0.724849	CCA_anchor+PCA	NA	13	0.561492
Baron_human+Muraro+Enge+Segerstolpe+Xin_2016+Lawlor	5	0.957535	scVI	NA	12	0.675312
Quake_Smart-seq2+Quake_10x	5	0.679238	PCA	NA	5	0.0588984
Baron_human+Baron_mouse	20	0.967985	scPhere	NA	14	0.429578
Montoro_10x+Plasschaert	5	0.95396	scPhere	NA	14	0.698188
Montoro_10x+Plasschaert	5	0.954763	PCA	NA	6	0.000118124
Baron_human+Muraro+Enge+Segerstolpe+Xin_2016+Lawlor	50	0.973071	PCA	NA	3	0.0870663
Baron_human+Baron_mouse	10	0.968958	ComBat+PCA	NA	2	0.17783
Baron_human+Muraro+Enge+Segerstolpe+Xin_2016+Lawlor	50	0.954612	CCA_anchor+PCA	NA	14	0.883002
Montoro_10x+Plasschaert	2	0.820309	CCA	NA	2	0.91813
Baron_human+Baron_mouse	2	0.568049	Harmony	NA	2	0.864839
Baron_human+Muraro+Enge+Segerstolpe+Xin_2016+Lawlor	50	0.954538	CCA_anchor+PCA	NA	12	0.880651
Montoro_10x+Plasschaert	10	0.952212	scVI	NA	5	0.605649
Montoro_10x+Plasschaert	10	0.949061	CCA	NA	8	0.781551
Baron_human+Baron_mouse	10	0.894556	Cell_BLAST	0.1	9	0.928386
Quake_Smart-seq2+Quake_10x	10	0.726499	ComBat+PCA	NA	5	0.441438
Baron_human+Muraro+Enge+Segerstolpe+Xin_2016+Lawlor	50	0.973071	PCA	NA	0	0.0844251
Quake_Smart-seq2+Quake_10x	10	0.743086	Cell_BLAST	0.05	1	0.842533
Baron_human+Muraro+Enge+Segerstolpe+Xin_2016+Lawlor	10	0.958729	scPhere	NA	9	0.652715
Quake_Smart-seq2+Quake_10x	10	0.84454	scPhere	NA	10	0.47849
Baron_human+Muraro+Enge+Segerstolpe+Xin_2016+Lawlor	10	0.962136	Cell_BLAST	0.01	5	0.83528
Montoro_10x+Plasschaert	20	0.944826	scVI	NA	2	0.600084
Quake_Smart-seq2+Quake_10x	50	0.797438	Harmony	NA	5	0.667106
Baron_human+Muraro+Enge+Segerstolpe+Xin_2016+Lawlor	10	0.915075	Cell_BLAST	0.1	6	0.887968
Montoro_10x+Plasschaert	10	0.955869	Harmony	NA	6	0.706776
Baron_human+Muraro+Enge+Segerstolpe+Xin_2016+Lawlor	2	0.583066	CCA_anchor+PCA	NA	3	0.856489
Quake_Smart-seq2+Quake_10x	10	0.746188	Cell_BLAST	0.05	2	0.839404
Baron_human+Baron_mouse	5	0.930738	MNN+PCA	NA	15	0.547353
Baron_human+Muraro+Enge+Segerstolpe+Xin_2016+Lawlor	10	0.95998	scVI	NA	7	0.476683
Baron_human+Muraro+Enge+Segerstolpe+Xin_2016+Lawlor	10	0.955666	Cell_BLAST	0	12	0.236201
Baron_human+Baron_mouse	20	0.977238	MNN+PCA	NA	3	0.455202
Baron_human+Baron_mouse	10	0.865986	Cell_BLAST	1	6	0.925776
Montoro_10x+Plasschaert	50	0.952837	Harmony	NA	6	0.756521
Quake_Smart-seq2+Quake_10x	20	0.824823	PCA	NA	9	0.0698318
Quake_Smart-seq2+Quake_10x	10	0.830869	Cell_BLAST	0.01	1	0.624973
Baron_human+Baron_mouse	50	0.956433	scVI	NA	3	0.284963
Baron_human+Muraro+Enge+Segerstolpe+Xin_2016+Lawlor	2	0.5238	Harmony	NA	4	0.775499
Quake_Smart-seq2+Quake_10x	2	0.724264	scPhere	NA	2	0.538112
Baron_human+Muraro+Enge+Segerstolpe+Xin_2016+Lawlor	5	0.902019	Harmony	NA	9	0.837757
Baron_human+Muraro+Enge+Segerstolpe+Xin_2016+Lawlor	2	0.535644	ComBat+PCA	NA	4	0.767735
Quake_Smart-seq2+Quake_10x	10	0.859009	Cell_BLAST	0.001	8	0.35469
Quake_Smart-seq2+Quake_10x	50	0.819382	CCA_anchor+PCA	NA	13	0.618955
Quake_Smart-seq2+Quake_10x	10	0.827469	Cell_BLAST	0.01	13	0.646272
Baron_human+Baron_mouse	20	0.962117	Harmony	NA	3	0.538819
Baron_human+Muraro+Enge+Segerstolpe+Xin_2016+Lawlor	10	0.964152	PCA	NA	10	0.106762
Baron_human+Muraro+Enge+Segerstolpe+Xin_2016+Lawlor	10	0.919339	Harmony	NA	12	0.782305
Montoro_10x+Plasschaert	5	0.928883	Harmony	NA	9	0.456036
Quake_Smart-seq2+Quake_10x	20	0.840284	scPhere	NA	15	0.451729
Baron_human+Muraro+Enge+Segerstolpe+Xin_2016+Lawlor	50	0.958815	Harmony	NA	5	0.724877
Baron_human+Muraro+Enge+Segerstolpe+Xin_2016+Lawlor	10	0.949397	Cell_BLAST	0.05	0	0.873361
Montoro_10x+Plasschaert	10	0.94701	Cell_BLAST	0.05	9	0.958049
Baron_human+Muraro+Enge+Segerstolpe+Xin_2016+Lawlor	20	0.960254	scVI	NA	12	0.46069
Baron_human+Baron_mouse	10	0.919431	Harmony	NA	12	0.567712
Baron_human+Baron_mouse	10	0.94856	Cell_BLAST	0.05	3	0.837216
Montoro_10x+Plasschaert	10	0.955805	Harmony	NA	5	0.698473
Montoro_10x+Plasschaert	2	0.89769	SAUCIE	NA	4	0.96599
Montoro_10x+Plasschaert	5	0.946543	Harmony	NA	15	0.320449
Quake_Smart-seq2+Quake_10x	20	0.824823	PCA	NA	10	0.0698611
Baron_human+Muraro+Enge+Segerstolpe+Xin_2016+Lawlor	2	0.583066	CCA_anchor+PCA	NA	11	0.856855
Montoro_10x+Plasschaert	10	0.956173	Harmony	NA	8	0.708187
Quake_Smart-seq2+Quake_10x	10	0.857552	scVI	NA	5	0.477595
Montoro_10x+Plasschaert	10	0.954577	ComBat+PCA	NA	11	0.395915
Baron_human+Baron_mouse	2	0.724849	CCA_anchor+PCA	NA	1	0.563119
Montoro_10x+Plasschaert	50	0.962893	PCA	NA	1	0.00583287
Baron_human+Baron_mouse	2	0.693961	CCA	NA	3	0.751676
Baron_human+Baron_mouse	10	0.975799	Cell_BLAST	0	1	0.09814
Baron_human+Baron_mouse	5	0.969491	scVI	NA	8	0.521965
Montoro_10x+Plasschaert	5	0.948945	CCA	NA	9	0.80104
Baron_human+Baron_mouse	5	0.930738	MNN+PCA	NA	7	0.549828
Montoro_10x+Plasschaert	10	0.956309	CCA_anchor+PCA	NA	3	0.718708
Montoro_10x+Plasschaert	5	0.954524	scPhere	NA	6	0.760794
Montoro_10x+Plasschaert	50	0.959848	CCA_anchor+PCA	NA	15	0.652126
Baron_human+Baron_mouse	5	0.796521	Harmony	NA	14	0.616533
Baron_human+Muraro+Enge+Segerstolpe+Xin_2016+Lawlor	10	0.958805	Cell_BLAST	0.001	15	0.514958
Baron_human+Muraro+Enge+Segerstolpe+Xin_2016+Lawlor	20	0.957364	scPhere	NA	4	0.72657
Baron_human+Muraro+Enge+Segerstolpe+Xin_2016+Lawlor	10	0.960452	Cell_BLAST	0	14	0.33245
Quake_Smart-seq2+Quake_10x	5	0.834041	scPhere	NA	14	0.494529
Montoro_10x+Plasschaert	10	0.946248	Cell_BLAST	0.1	11	0.916393
Baron_human+Baron_mouse	10	0.974384	Cell_BLAST	0.005	0	0.727122
Montoro_10x+Plasschaert	5	0.952825	CCA_anchor+PCA	NA	8	0.61134
Baron_human+Baron_mouse	2	0.511337	SAUCIE	NA	3	0.897913
Baron_human+Baron_mouse	10	0.974119	MNN+PCA	NA	10	0.475741
Baron_human+Baron_mouse	5	0.841006	CCA	NA	9	0.633188
Montoro_10x+Plasschaert	2	0.931003	MNN+PCA	NA	3	0.775616
Baron_human+Baron_mouse	50	0.955619	scPhere	NA	11	0.435821
Baron_human+Baron_mouse	50	0.971292	ComBat+PCA	NA	14	0.107349
Baron_human+Muraro+Enge+Segerstolpe+Xin_2016+Lawlor	5	0.907522	Harmony	NA	0	0.857523
Baron_human+Muraro+Enge+Segerstolpe+Xin_2016+Lawlor	5	0.898279	ComBat+PCA	NA	12	0.569882
Baron_human+Baron_mouse	20	0.961914	Harmony	NA	13	0.542962
Baron_human+Muraro+Enge+Segerstolpe+Xin_2016+Lawlor	5	0.898279	ComBat+PCA	NA	3	0.573101
Baron_human+Baron_mouse	5	0.915896	CCA_anchor+PCA	NA	9	0.565402
Quake_Smart-seq2+Quake_10x	10	0.694469	Cell_BLAST	1	1	0.897142
Montoro_10x+Plasschaert	10	0.956309	CCA_anchor+PCA	NA	10	0.718837
Baron_human+Baron_mouse	20	0.972032	ComBat+PCA	NA	15	0.105299
Quake_Smart-seq2+Quake_10x	10	0.747071	CCA_anchor+PCA	NA	10	0.574422
Montoro_10x+Plasschaert	10	0.956308	CCA_anchor+PCA	NA	6	0.718556
Montoro_10x+Plasschaert	20	0.958306	CCA_anchor+PCA	NA	14	0.675137
Baron_human+Muraro+Enge+Segerstolpe+Xin_2016+Lawlor	20	0.9199	CCA	NA	2	0.398408
Quake_Smart-seq2+Quake_10x	2	0.341751	Harmony	NA	12	0.771428
Quake_Smart-seq2+Quake_10x	2	0.347994	SAUCIE	NA	10	0.912693
Montoro_10x+Plasschaert	10	0.955659	Cell_BLAST	0.005	13	0.886254
Baron_human+Baron_mouse	2	0.693961	CCA	NA	13	0.748193
Quake_Smart-seq2+Quake_10x	10	0.863444	Cell_BLAST	0.001	10	0.318345
Montoro_10x+Plasschaert	2	0.944087	scPhere	NA	15	0.866571
Quake_Smart-seq2+Quake_10x	50	0.857944	PCA	NA	8	0.14406
Baron_human+Muraro+Enge+Segerstolpe+Xin_2016+Lawlor	10	0.900524	Cell_BLAST	0.1	5	0.891074
Baron_human+Muraro+Enge+Segerstolpe+Xin_2016+Lawlor	2	0.655287	PCA	NA	1	0.735064
Baron_human+Muraro+Enge+Segerstolpe+Xin_2016+Lawlor	2	0.655287	PCA	NA	10	0.739199
Baron_human+Baron_mouse	2	0.568292	Harmony	NA	12	0.85886
Baron_human+Muraro+Enge+Segerstolpe+Xin_2016+Lawlor	10	0.961571	scPhere	NA	15	0.670521
Quake_Smart-seq2+Quake_10x	2	0.33959	ComBat+PCA	NA	12	0.744103
Baron_human+Muraro+Enge+Segerstolpe+Xin_2016+Lawlor	20	0.951437	Harmony	NA	15	0.750771
Baron_human+Muraro+Enge+Segerstolpe+Xin_2016+Lawlor	2	0.558974	SAUCIE	NA	3	0.193273
Quake_Smart-seq2+Quake_10x	2	0.705351	scVI	NA	14	0.56585
Baron_human+Muraro+Enge+Segerstolpe+Xin_2016+Lawlor	10	0.917908	Harmony	NA	14	0.784953
Quake_Smart-seq2+Quake_10x	20	0.838544	scPhere	NA	14	0.459086
Baron_human+Baron_mouse	2	0.762382	PCA	NA	15	0.309879
Montoro_10x+Plasschaert	10	0.961041	MNN+PCA	NA	3	0.310125
Quake_Smart-seq2+Quake_10x	10	0.861895	Cell_BLAST	0.001	3	0.263922
Baron_human+Muraro+Enge+Segerstolpe+Xin_2016+Lawlor	50	0.964718	MNN+PCA	NA	14	0.664442
Montoro_10x+Plasschaert	2	0.931003	MNN+PCA	NA	14	0.775322
Baron_human+Baron_mouse	20	0.962255	Harmony	NA	11	0.543047
Montoro_10x+Plasschaert	5	0.924699	Harmony	NA	1	0.404095
Quake_Smart-seq2+Quake_10x	5	0.655834	CCA_anchor+PCA	NA	7	0.628319
Quake_Smart-seq2+Quake_10x	5	0.679238	PCA	NA	7	0.0590317
Baron_human+Baron_mouse	10	0.967751	CCA_anchor+PCA	NA	14	0.571812
Baron_human+Baron_mouse	10	0.974119	MNN+PCA	NA	13	0.477646
Montoro_10x+Plasschaert	2	0.943938	scPhere	NA	0	0.833917
Baron_human+Baron_mouse	20	0.968611	scVI	NA	6	0.221498
Baron_human+Muraro+Enge+Segerstolpe+Xin_2016+Lawlor	10	0.960612	CCA_anchor+PCA	NA	9	0.88116
Montoro_10x+Plasschaert	50	0.960145	ComBat+PCA	NA	7	0.308704
Baron_human+Baron_mouse	50	0.963497	scPhere	NA	5	0.39294
Montoro_10x+Plasschaert	20	0.962898	PCA	NA	1	0.00518085
Montoro_10x+Plasschaert	10	0.952802	Cell_BLAST	0.005	9	0.878562
Baron_human+Muraro+Enge+Segerstolpe+Xin_2016+Lawlor	2	0.946596	scPhere	NA	15	0.806732
Baron_human+Baron_mouse	2	0.693108	MNN+PCA	NA	4	0.684204
Quake_Smart-seq2+Quake_10x	10	0.689865	Cell_BLAST	1	0	0.898495
Montoro_10x+Plasschaert	10	0.913597	Cell_BLAST	1	11	0.926236
Baron_human+Baron_mouse	5	0.930738	MNN+PCA	NA	12	0.548972
Baron_human+Muraro+Enge+Segerstolpe+Xin_2016+Lawlor	10	0.958564	scPhere	NA	10	0.653668
Quake_Smart-seq2+Quake_10x	10	0.747071	CCA_anchor+PCA	NA	8	0.574791
Baron_human+Muraro+Enge+Segerstolpe+Xin_2016+Lawlor	10	0.958834	MNN+PCA	NA	13	0.717853
Montoro_10x+Plasschaert	5	0.946551	Harmony	NA	6	0.757448
Quake_Smart-seq2+Quake_10x	5	0.679238	PCA	NA	8	0.0589966
Baron_human+Muraro+Enge+Segerstolpe+Xin_2016+Lawlor	10	0.962925	Cell_BLAST	0.01	1	0.838182
Montoro_10x+Plasschaert	5	0.94521	ComBat+PCA	NA	3	0.445931
Baron_human+Baron_mouse	50	0.719063	CCA	NA	7	0.806755
Quake_Smart-seq2+Quake_10x	20	0.792374	ComBat+PCA	NA	11	0.401099
Montoro_10x+Plasschaert	20	0.962898	PCA	NA	5	0.00509809
Baron_human+Muraro+Enge+Segerstolpe+Xin_2016+Lawlor	2	0.655287	PCA	NA	12	0.735703
Baron_human+Muraro+Enge+Segerstolpe+Xin_2016+Lawlor	2	0.508408	Harmony	NA	2	0.800386
Baron_human+Muraro+Enge+Segerstolpe+Xin_2016+Lawlor	5	0.964195	scPhere	NA	9	0.698474
Quake_Smart-seq2+Quake_10x	10	0.856514	scVI	NA	13	0.488437
Baron_human+Baron_mouse	20	0.977332	PCA	NA	3	0.0215061
Quake_Smart-seq2+Quake_10x	10	0.75262	Cell_BLAST	0.05	9	0.838295
Quake_Smart-seq2+Quake_10x	5	0.832495	scPhere	NA	3	0.492784
Montoro_10x+Plasschaert	5	0.948945	CCA	NA	14	0.801406
Quake_Smart-seq2+Quake_10x	20	0.792374	ComBat+PCA	NA	9	0.401003
Baron_human+Baron_mouse	10	0.974119	MNN+PCA	NA	0	0.480294
Baron_human+Muraro+Enge+Segerstolpe+Xin_2016+Lawlor	20	0.961324	scVI	NA	13	0.473531
Baron_human+Baron_mouse	50	0.977421	MNN+PCA	NA	3	0.526903
Montoro_10x+Plasschaert	10	0.954023	Cell_BLAST	0.01	15	0.905308
Montoro_10x+Plasschaert	50	0.959848	CCA_anchor+PCA	NA	13	0.652836
Baron_human+Muraro+Enge+Segerstolpe+Xin_2016+Lawlor	2	0.655287	PCA	NA	13	0.739199
Quake_Smart-seq2+Quake_10x	50	0.857944	PCA	NA	4	0.144217
Baron_human+Muraro+Enge+Segerstolpe+Xin_2016+Lawlor	2	0.535644	ComBat+PCA	NA	7	0.769676
Quake_Smart-seq2+Quake_10x	10	0.860688	Cell_BLAST	0.001	0	0.282454
Montoro_10x+Plasschaert	10	0.956131	Harmony	NA	4	0.706076
Quake_Smart-seq2+Quake_10x	10	0.704525	Harmony	NA	13	0.63796
Baron_human+Muraro+Enge+Segerstolpe+Xin_2016+Lawlor	20	0.961532	scVI	NA	2	0.476489
Montoro_10x+Plasschaert	2	0.946041	scPhere	NA	6	0.88013
Baron_human+Muraro+Enge+Segerstolpe+Xin_2016+Lawlor	50	0.8873	CCA	NA	2	0.383167
Montoro_10x+Plasschaert	5	0.94521	ComBat+PCA	NA	10	0.445719
Baron_human+Muraro+Enge+Segerstolpe+Xin_2016+Lawlor	5	0.906764	Harmony	NA	2	0.858703
Montoro_10x+Plasschaert	50	0.9532	scPhere	NA	1	0.649576
Baron_human+Muraro+Enge+Segerstolpe+Xin_2016+Lawlor	50	0.96025	scVI	NA	11	0.496545
Montoro_10x+Plasschaert	2	0.882207	Harmony	NA	10	0.694685
Montoro_10x+Plasschaert	5	0.948945	CCA	NA	3	0.801536
Montoro_10x+Plasschaert	10	0.955366	Cell_BLAST	0.001	15	0.641214
Baron_human+Baron_mouse	10	0.9728	scVI	NA	10	0.247994
Quake_Smart-seq2+Quake_10x	5	0.835723	scVI	NA	3	0.507296
Baron_human+Baron_mouse	5	0.972701	scVI	NA	14	0.518022
Baron_human+Baron_mouse	20	0.975429	CCA_anchor+PCA	NA	13	0.576263
Montoro_10x+Plasschaert	2	0.930505	CCA_anchor+PCA	NA	2	0.737156
Quake_Smart-seq2+Quake_10x	2	0.77187	scPhere	NA	15	0.166669
Montoro_10x+Plasschaert	5	0.942356	Harmony	NA	10	0.743794
Montoro_10x+Plasschaert	2	0.820309	CCA	NA	14	0.91801
Quake_Smart-seq2+Quake_10x	50	0.823541	scPhere	NA	13	0.46687
Montoro_10x+Plasschaert	20	0.946775	scVI	NA	12	0.574293
Baron_human+Muraro+Enge+Segerstolpe+Xin_2016+Lawlor	2	0.583066	CCA_anchor+PCA	NA	15	0.858437
Baron_human+Baron_mouse	2	0.762382	PCA	NA	10	0.305378
Baron_human+Muraro+Enge+Segerstolpe+Xin_2016+Lawlor	2	0.535644	ComBat+PCA	NA	3	0.770808
Baron_human+Baron_mouse	10	0.975843	Cell_BLAST	0.001	0	0.317416
Montoro_10x+Plasschaert	20	0.952891	scPhere	NA	12	0.704313
Baron_human+Muraro+Enge+Segerstolpe+Xin_2016+Lawlor	20	0.923237	CCA	NA	10	0.299174
Baron_human+Muraro+Enge+Segerstolpe+Xin_2016+Lawlor	50	0.957751	scVI	NA	9	0.493722
Montoro_10x+Plasschaert	2	0.910117	SAUCIE	NA	14	0.964812
Quake_Smart-seq2+Quake_10x	10	0.862354	Cell_BLAST	0.001	12	0.301584
Montoro_10x+Plasschaert	20	0.951573	scPhere	NA	13	0.68993
Montoro_10x+Plasschaert	20	0.963069	MNN+PCA	NA	2	0.296429
Baron_human+Muraro+Enge+Segerstolpe+Xin_2016+Lawlor	50	0.959214	Harmony	NA	14	0.72688
Baron_human+Muraro+Enge+Segerstolpe+Xin_2016+Lawlor	10	0.960626	CCA_anchor+PCA	NA	3	0.881005
Baron_human+Muraro+Enge+Segerstolpe+Xin_2016+Lawlor	50	0.949173	scPhere	NA	7	0.745973
Montoro_10x+Plasschaert	50	0.954068	scPhere	NA	13	0.684874
Quake_Smart-seq2+Quake_10x	20	0.859022	scVI	NA	12	0.434966
Quake_Smart-seq2+Quake_10x	50	0.837815	ComBat+PCA	NA	15	0.407813
Montoro_10x+Plasschaert	20	0.934069	CCA	NA	7	0.828891
Quake_Smart-seq2+Quake_10x	20	0.864772	scVI	NA	2	0.440038
Baron_human+Baron_mouse	10	0.974119	MNN+PCA	NA	15	0.481356
Quake_Smart-seq2+Quake_10x	2	0.462585	PCA	NA	9	0.650044
Quake_Smart-seq2+Quake_10x	2	0.265288	SAUCIE	NA	0	0.909169
Montoro_10x+Plasschaert	5	0.954212	scVI	NA	12	0.666254
Montoro_10x+Plasschaert	10	0.910596	Cell_BLAST	1	7	0.899028
Quake_Smart-seq2+Quake_10x	10	0.826355	Cell_BLAST	0.01	2	0.636907
Baron_human+Muraro+Enge+Segerstolpe+Xin_2016+Lawlor	2	0.535644	ComBat+PCA	NA	11	0.765953
Baron_human+Muraro+Enge+Segerstolpe+Xin_2016+Lawlor	5	0.956225	scPhere	NA	11	0.685614
Baron_human+Muraro+Enge+Segerstolpe+Xin_2016+Lawlor	10	0.951867	ComBat+PCA	NA	6	0.529771
Quake_Smart-seq2+Quake_10x	20	0.865036	scVI	NA	10	0.417307
Quake_Smart-seq2+Quake_10x	2	0.755522	scPhere	NA	8	0.55559
Montoro_10x+Plasschaert	10	0.949061	CCA	NA	2	0.781497
Quake_Smart-seq2+Quake_10x	2	0.723456	scVI	NA	3	0.605918
Baron_human+Muraro+Enge+Segerstolpe+Xin_2016+Lawlor	50	0.961805	Harmony	NA	6	0.724167
Baron_human+Baron_mouse	20	0.967604	scVI	NA	11	0.250611
Baron_human+Muraro+Enge+Segerstolpe+Xin_2016+Lawlor	5	0.929921	PCA	NA	7	0.349049
Quake_Smart-seq2+Quake_10x	10	0.72172	Cell_BLAST	1	5	0.864872
Montoro_10x+Plasschaert	10	0.954655	Harmony	NA	13	0.70951
Baron_human+Baron_mouse	2	0.568069	Harmony	NA	13	0.862569
Quake_Smart-seq2+Quake_10x	50	0.797505	Harmony	NA	9	0.668526
Baron_human+Baron_mouse	2	0.762382	PCA	NA	7	0.307854
Quake_Smart-seq2+Quake_10x	20	0.863619	scVI	NA	1	0.427363
Montoro_10x+Plasschaert	5	0.94521	ComBat+PCA	NA	4	0.445483
Baron_human+Muraro+Enge+Segerstolpe+Xin_2016+Lawlor	5	0.890631	CCA	NA	5	0.600369
Baron_human+Baron_mouse	10	0.968958	ComBat+PCA	NA	9	0.176847
Baron_human+Muraro+Enge+Segerstolpe+Xin_2016+Lawlor	20	0.963952	MNN+PCA	NA	15	0.666747
Montoro_10x+Plasschaert	10	0.952455	Cell_BLAST	0.001	0	0.683875
Quake_Smart-seq2+Quake_10x	2	0.476805	CCA_anchor+PCA	NA	7	0.741173
Quake_Smart-seq2+Quake_10x	5	0.591339	Harmony	NA	1	0.552343
Montoro_10x+Plasschaert	2	0.947779	scPhere	NA	13	0.863132
Quake_Smart-seq2+Quake_10x	10	0.84169	scPhere	NA	9	0.500221
Quake_Smart-seq2+Quake_10x	5	0.655835	CCA_anchor+PCA	NA	8	0.627962
Baron_human+Muraro+Enge+Segerstolpe+Xin_2016+Lawlor	5	0.951984	scVI	NA	0	0.694619
Baron_human+Baron_mouse	50	0.977421	MNN+PCA	NA	7	0.526698
Baron_human+Baron_mouse	2	0.93042	scVI	NA	11	0.667559
Montoro_10x+Plasschaert	5	0.957546	MNN+PCA	NA	3	0.342441
Baron_human+Muraro+Enge+Segerstolpe+Xin_2016+Lawlor	10	0.951867	ComBat+PCA	NA	5	0.529285
Baron_human+Muraro+Enge+Segerstolpe+Xin_2016+Lawlor	10	0.951867	ComBat+PCA	NA	14	0.529663
Baron_human+Baron_mouse	50	0.975136	CCA_anchor+PCA	NA	5	0.640676
Baron_human+Baron_mouse	20	0.961861	Harmony	NA	5	0.543551
Montoro_10x+Plasschaert	10	0.950413	scPhere	NA	12	0.690626
Montoro_10x+Plasschaert	10	0.949459	Cell_BLAST	0.05	8	0.942321
Montoro_10x+Plasschaert	50	0.83535	CCA	NA	13	0.930323
Baron_human+Muraro+Enge+Segerstolpe+Xin_2016+Lawlor	2	0.875135	scVI	NA	6	0.70531
Baron_human+Muraro+Enge+Segerstolpe+Xin_2016+Lawlor	5	0.898279	ComBat+PCA	NA	7	0.57012
Baron_human+Baron_mouse	10	0.974546	scVI	NA	6	0.333412
Baron_human+Muraro+Enge+Segerstolpe+Xin_2016+Lawlor	5	0.88958	CCA	NA	1	0.642383
Montoro_10x+Plasschaert	10	0.955808	Cell_BLAST	0.005	12	0.879517
Montoro_10x+Plasschaert	2	0.769796	Harmony	NA	2	0.468015
Baron_human+Baron_mouse	2	0.54955	ComBat+PCA	NA	7	0.295679
Montoro_10x+Plasschaert	50	0.954291	scPhere	NA	10	0.694925
Baron_human+Baron_mouse	20	0.968789	scPhere	NA	6	0.454406
Montoro_10x+Plasschaert	2	0.930505	CCA_anchor+PCA	NA	14	0.736913
Montoro_10x+Plasschaert	10	0.955318	Cell_BLAST	0	14	0.342172
Baron_human+Muraro+Enge+Segerstolpe+Xin_2016+Lawlor	2	0.552258	SAUCIE	NA	2	0.205975
Baron_human+Muraro+Enge+Segerstolpe+Xin_2016+Lawlor	10	0.964152	PCA	NA	4	0.11114
Baron_human+Baron_mouse	20	0.964999	scPhere	NA	0	0.434305
Montoro_10x+Plasschaert	10	0.960768	PCA	NA	4	0.000327511
Montoro_10x+Plasschaert	10	0.910027	Cell_BLAST	1	1	0.950549
Quake_Smart-seq2+Quake_10x	50	0.859894	scVI	NA	6	0.448057
Baron_human+Baron_mouse	10	0.884307	Cell_BLAST	1	7	0.873207
Montoro_10x+Plasschaert	20	0.934105	CCA	NA	4	0.828817
Baron_human+Baron_mouse	10	0.975545	Cell_BLAST	0.005	7	0.727918
Baron_human+Muraro+Enge+Segerstolpe+Xin_2016+Lawlor	50	0.966501	ComBat+PCA	NA	11	0.47502
Baron_human+Baron_mouse	50	0.719237	CCA	NA	14	0.802302
Quake_Smart-seq2+Quake_10x	20	0.824823	PCA	NA	11	0.0699845
Quake_Smart-seq2+Quake_10x	50	0.796904	Harmony	NA	15	0.665453
Baron_human+Baron_mouse	10	0.975016	scVI	NA	2	0.316374
Montoro_10x+Plasschaert	5	0.952825	CCA_anchor+PCA	NA	10	0.611445
Baron_human+Baron_mouse	20	0.967893	scVI	NA	10	0.246958
Quake_Smart-seq2+Quake_10x	10	0.712233	Cell_BLAST	0.1	4	0.892042
Baron_human+Baron_mouse	2	0.693108	MNN+PCA	NA	14	0.685557
Baron_human+Baron_mouse	2	0.951956	scVI	NA	2	0.569546
Baron_human+Baron_mouse	2	0.940244	scVI	NA	1	0.485863
Baron_human+Muraro+Enge+Segerstolpe+Xin_2016+Lawlor	2	0.507344	Harmony	NA	7	0.804204
Baron_human+Baron_mouse	10	0.975741	Cell_BLAST	0.01	11	0.767781
Baron_human+Baron_mouse	10	0.870247	Cell_BLAST	1	15	0.878225
Montoro_10x+Plasschaert	20	0.963069	MNN+PCA	NA	15	0.2962
Baron_human+Baron_mouse	10	0.974119	MNN+PCA	NA	1	0.476896
Baron_human+Muraro+Enge+Segerstolpe+Xin_2016+Lawlor	5	0.898279	ComBat+PCA	NA	9	0.573526
Montoro_10x+Plasschaert	2	0.912725	SAUCIE	NA	5	0.966759
Montoro_10x+Plasschaert	2	0.944364	scPhere	NA	3	0.848055
Baron_human+Muraro+Enge+Segerstolpe+Xin_2016+Lawlor	10	0.889547	Cell_BLAST	1	2	0.830182
Baron_human+Muraro+Enge+Segerstolpe+Xin_2016+Lawlor	5	0.898279	ComBat+PCA	NA	6	0.570047
Baron_human+Baron_mouse	10	0.890277	Cell_BLAST	0.1	11	0.901997
Montoro_10x+Plasschaert	20	0.95989	ComBat+PCA	NA	1	0.305732
Baron_human+Muraro+Enge+Segerstolpe+Xin_2016+Lawlor	50	0.886295	CCA	NA	3	0.251263
Baron_human+Baron_mouse	20	0.972031	ComBat+PCA	NA	1	0.1034
Baron_human+Baron_mouse	10	0.974119	MNN+PCA	NA	9	0.479346
Quake_Smart-seq2+Quake_10x	5	0.655835	CCA_anchor+PCA	NA	9	0.627883
Baron_human+Baron_mouse	20	0.966178	scVI	NA	1	0.244451
Baron_human+Muraro+Enge+Segerstolpe+Xin_2016+Lawlor	5	0.91772	CCA_anchor+PCA	NA	1	0.834246
Baron_human+Muraro+Enge+Segerstolpe+Xin_2016+Lawlor	10	0.951867	ComBat+PCA	NA	9	0.530654
Montoro_10x+Plasschaert	50	0.959859	CCA_anchor+PCA	NA	11	0.652796
Baron_human+Baron_mouse	50	0.96829	scPhere	NA	8	0.367661
Montoro_10x+Plasschaert	5	0.954266	scPhere	NA	1	0.702686
Montoro_10x+Plasschaert	2	0.927098	ComBat+PCA	NA	15	0.752581
Montoro_10x+Plasschaert	50	0.835182	CCA	NA	10	0.930431
Quake_Smart-seq2+Quake_10x	5	0.655835	CCA_anchor+PCA	NA	2	0.628147
Baron_human+Muraro+Enge+Segerstolpe+Xin_2016+Lawlor	5	0.891926	CCA	NA	7	0.606273
Baron_human+Baron_mouse	20	0.966272	scVI	NA	2	0.238853
Montoro_10x+Plasschaert	10	0.960768	PCA	NA	6	0.000325851
Baron_human+Muraro+Enge+Segerstolpe+Xin_2016+Lawlor	5	0.889489	CCA	NA	14	0.599236
Baron_human+Baron_mouse	5	0.918914	PCA	NA	5	0.0284785
Baron_human+Muraro+Enge+Segerstolpe+Xin_2016+Lawlor	10	0.899241	Cell_BLAST	0.1	15	0.874106
Montoro_10x+Plasschaert	20	0.956555	Harmony	NA	13	0.7106
Baron_human+Muraro+Enge+Segerstolpe+Xin_2016+Lawlor	10	0.951123	Cell_BLAST	0.05	4	0.864747
Baron_human+Baron_mouse	2	0.571565	Harmony	NA	3	0.848501
Montoro_10x+Plasschaert	50	0.953113	Harmony	NA	10	0.759697
Baron_human+Baron_mouse	2	0.953871	scPhere	NA	7	0.682351
Baron_human+Baron_mouse	10	0.893121	Cell_BLAST	0.1	2	0.889022
Baron_human+Muraro+Enge+Segerstolpe+Xin_2016+Lawlor	10	0.951763	Cell_BLAST	0.05	3	0.855044
Baron_human+Baron_mouse	2	0.762382	PCA	NA	9	0.301669
Baron_human+Muraro+Enge+Segerstolpe+Xin_2016+Lawlor	2	0.683753	SAUCIE	NA	6	0.187
Montoro_10x+Plasschaert	20	0.95268	scPhere	NA	7	0.717305
Montoro_10x+Plasschaert	50	0.955581	Harmony	NA	5	0.698017
Baron_human+Baron_mouse	5	0.841009	CCA	NA	10	0.64028
Baron_human+Baron_mouse	50	0.96861	Harmony	NA	1	0.536581
Baron_human+Muraro+Enge+Segerstolpe+Xin_2016+Lawlor	10	0.964151	PCA	NA	13	0.105622
Baron_human+Muraro+Enge+Segerstolpe+Xin_2016+Lawlor	5	0.959984	scPhere	NA	1	0.683865
Baron_human+Baron_mouse	5	0.967379	scPhere	NA	13	0.50809
Baron_human+Muraro+Enge+Segerstolpe+Xin_2016+Lawlor	50	0.973071	PCA	NA	4	0.0853857
Baron_human+Baron_mouse	2	0.693961	CCA	NA	5	0.74981
Baron_human+Muraro+Enge+Segerstolpe+Xin_2016+Lawlor	10	0.964152	PCA	NA	1	0.110359
Baron_human+Muraro+Enge+Segerstolpe+Xin_2016+Lawlor	5	0.957654	scVI	NA	15	0.674236
Baron_human+Muraro+Enge+Segerstolpe+Xin_2016+Lawlor	2	0.655287	PCA	NA	4	0.739091
Baron_human+Muraro+Enge+Segerstolpe+Xin_2016+Lawlor	50	0.963401	Harmony	NA	0	0.726457
Montoro_10x+Plasschaert	10	0.950857	scVI	NA	15	0.617449
Baron_human+Baron_mouse	2	0.949786	scVI	NA	12	0.587569
Montoro_10x+Plasschaert	20	0.958296	CCA_anchor+PCA	NA	2	0.675377
Quake_Smart-seq2+Quake_10x	10	0.842736	scPhere	NA	7	0.47526
Montoro_10x+Plasschaert	20	0.958311	CCA_anchor+PCA	NA	15	0.675343
Montoro_10x+Plasschaert	10	0.950606	scPhere	NA	4	0.731684
Montoro_10x+Plasschaert	5	0.94521	ComBat+PCA	NA	11	0.445965
Baron_human+Baron_mouse	5	0.841006	CCA	NA	6	0.638978
Baron_human+Muraro+Enge+Segerstolpe+Xin_2016+Lawlor	5	0.954453	scVI	NA	7	0.66331
Quake_Smart-seq2+Quake_10x	50	0.85804	scVI	NA	13	0.46886
Montoro_10x+Plasschaert	5	0.94521	ComBat+PCA	NA	8	0.445724
Baron_human+Muraro+Enge+Segerstolpe+Xin_2016+Lawlor	20	0.962398	CCA_anchor+PCA	NA	8	0.887467
Baron_human+Baron_mouse	50	0.977421	MNN+PCA	NA	11	0.526351
Baron_human+Baron_mouse	10	0.975162	Cell_BLAST	0.005	11	0.671012
Baron_human+Muraro+Enge+Segerstolpe+Xin_2016+Lawlor	10	0.877595	Cell_BLAST	1	13	0.861545
Baron_human+Baron_mouse	5	0.918914	PCA	NA	11	0.0281785
Baron_human+Muraro+Enge+Segerstolpe+Xin_2016+Lawlor	20	0.963952	MNN+PCA	NA	0	0.665998
Baron_human+Baron_mouse	2	0.955338	scPhere	NA	11	0.667575
Baron_human+Muraro+Enge+Segerstolpe+Xin_2016+Lawlor	20	0.880539	CCA	NA	8	0.345096
Baron_human+Baron_mouse	10	0.971555	PCA	NA	8	0.0278423
Baron_human+Baron_mouse	20	0.97724	MNN+PCA	NA	2	0.456099
Montoro_10x+Plasschaert	5	0.957546	MNN+PCA	NA	6	0.341713
Baron_human+Baron_mouse	50	0.977421	MNN+PCA	NA	5	0.53302
Baron_human+Baron_mouse	2	0.724849	CCA_anchor+PCA	NA	6	0.564016
Baron_human+Baron_mouse	5	0.892312	ComBat+PCA	NA	7	0.215265
Baron_human+Baron_mouse	10	0.972682	Cell_BLAST	0	5	0.179081
Montoro_10x+Plasschaert	10	0.954802	Cell_BLAST	0.005	4	0.877018
Baron_human+Muraro+Enge+Segerstolpe+Xin_2016+Lawlor	10	0.958834	MNN+PCA	NA	2	0.717098
Baron_human+Baron_mouse	20	0.975423	CCA_anchor+PCA	NA	9	0.579616
Baron_human+Baron_mouse	5	0.930738	MNN+PCA	NA	1	0.545853
Montoro_10x+Plasschaert	10	0.943675	Cell_BLAST	0.1	6	0.93613
Quake_Smart-seq2+Quake_10x	20	0.860103	scVI	NA	4	0.437576
Quake_Smart-seq2+Quake_10x	5	0.836862	scVI	NA	10	0.51181
Baron_human+Muraro+Enge+Segerstolpe+Xin_2016+Lawlor	20	0.965568	ComBat+PCA	NA	15	0.491079
Quake_Smart-seq2+Quake_10x	20	0.75282	Harmony	NA	12	0.671622
Baron_human+Baron_mouse	10	0.97414	Cell_BLAST	0.005	15	0.724022
Quake_Smart-seq2+Quake_10x	10	0.747071	CCA_anchor+PCA	NA	12	0.574451
Baron_human+Baron_mouse	2	0.693108	MNN+PCA	NA	11	0.682353
Montoro_10x+Plasschaert	20	0.95831	CCA_anchor+PCA	NA	3	0.675112
Baron_human+Muraro+Enge+Segerstolpe+Xin_2016+Lawlor	2	0.583066	CCA_anchor+PCA	NA	1	0.852786
Quake_Smart-seq2+Quake_10x	2	0.704773	scVI	NA	10	0.620668
Baron_human+Muraro+Enge+Segerstolpe+Xin_2016+Lawlor	2	0.655287	PCA	NA	5	0.733752
Baron_human+Muraro+Enge+Segerstolpe+Xin_2016+Lawlor	10	0.961291	scPhere	NA	2	0.661147
Montoro_10x+Plasschaert	10	0.947583	Cell_BLAST	0.05	10	0.960702
Montoro_10x+Plasschaert	2	0.931003	MNN+PCA	NA	12	0.776152
Quake_Smart-seq2+Quake_10x	2	0.462585	PCA	NA	2	0.650075
Baron_human+Muraro+Enge+Segerstolpe+Xin_2016+Lawlor	10	0.951867	ComBat+PCA	NA	11	0.530872
Montoro_10x+Plasschaert	10	0.950526	scPhere	NA	11	0.682889
Baron_human+Muraro+Enge+Segerstolpe+Xin_2016+Lawlor	5	0.894977	CCA	NA	13	0.532017
Baron_human+Muraro+Enge+Segerstolpe+Xin_2016+Lawlor	10	0.958694	Cell_BLAST	0.005	3	0.7256
Baron_human+Muraro+Enge+Segerstolpe+Xin_2016+Lawlor	50	0.905521	CCA	NA	15	0.349364
Baron_human+Baron_mouse	10	0.913287	CCA	NA	5	0.615743
Montoro_10x+Plasschaert	50	0.953324	Harmony	NA	14	0.759199
Quake_Smart-seq2+Quake_10x	10	0.772386	PCA	NA	5	0.0414885
Montoro_10x+Plasschaert	5	0.954763	PCA	NA	7	0.000118953
Baron_human+Muraro+Enge+Segerstolpe+Xin_2016+Lawlor	5	0.905568	Harmony	NA	14	0.853966
Quake_Smart-seq2+Quake_10x	10	0.837827	Cell_BLAST	0.005	13	0.601564
Baron_human+Baron_mouse	2	0.944461	scVI	NA	7	0.587794
Baron_human+Muraro+Enge+Segerstolpe+Xin_2016+Lawlor	10	0.918868	Harmony	NA	2	0.787319
Montoro_10x+Plasschaert	10	0.953796	Cell_BLAST	0	4	0.395934
Montoro_10x+Plasschaert	20	0.963069	MNN+PCA	NA	6	0.2969
Montoro_10x+Plasschaert	50	0.962888	PCA	NA	6	0.00593232
Montoro_10x+Plasschaert	2	0.927098	ComBat+PCA	NA	14	0.752911
Baron_human+Muraro+Enge+Segerstolpe+Xin_2016+Lawlor	10	0.924046	CCA	NA	0	0.467953
Quake_Smart-seq2+Quake_10x	2	0.753263	scPhere	NA	0	0.235048
Baron_human+Baron_mouse	10	0.973212	Cell_BLAST	0	10	0.15054
Baron_human+Muraro+Enge+Segerstolpe+Xin_2016+Lawlor	5	0.91772	CCA_anchor+PCA	NA	12	0.834241
Baron_human+Baron_mouse	20	0.965543	scVI	NA	4	0.281506
Montoro_10x+Plasschaert	10	0.949061	CCA	NA	7	0.78152
Quake_Smart-seq2+Quake_10x	10	0.838219	scPhere	NA	12	0.48992
Baron_human+Baron_mouse	10	0.968958	ComBat+PCA	NA	13	0.179126
Baron_human+Muraro+Enge+Segerstolpe+Xin_2016+Lawlor	2	0.942425	scPhere	NA	10	0.803833
Baron_human+Muraro+Enge+Segerstolpe+Xin_2016+Lawlor	20	0.965569	ComBat+PCA	NA	12	0.490914
Montoro_10x+Plasschaert	10	0.915195	Cell_BLAST	1	2	0.878873
Baron_human+Baron_mouse	2	0.724849	CCA_anchor+PCA	NA	3	0.559238
Montoro_10x+Plasschaert	10	0.95613	Harmony	NA	15	0.711523
Quake_Smart-seq2+Quake_10x	10	0.832638	Cell_BLAST	0.01	10	0.627309
Montoro_10x+Plasschaert	20	0.935011	scVI	NA	8	0.608367
Quake_Smart-seq2+Quake_10x	2	0.687398	scVI	NA	4	0.629391
Montoro_10x+Plasschaert	10	0.953215	Cell_BLAST	0.005	2	0.872473
Montoro_10x+Plasschaert	20	0.952415	scPhere	NA	14	0.715155
Quake_Smart-seq2+Quake_10x	5	0.602918	ComBat+PCA	NA	14	0.50745
Montoro_10x+Plasschaert	50	0.963008	MNN+PCA	NA	1	0.288282
Montoro_10x+Plasschaert	2	0.888693	SAUCIE	NA	1	0.948992
Baron_human+Baron_mouse	50	0.968256	Harmony	NA	13	0.536577
Quake_Smart-seq2+Quake_10x	2	0.462585	PCA	NA	8	0.650114
Baron_human+Baron_mouse	20	0.968296	scPhere	NA	13	0.475306
Quake_Smart-seq2+Quake_10x	5	0.838436	scPhere	NA	13	0.468002
Quake_Smart-seq2+Quake_10x	20	0.753829	Harmony	NA	15	0.667889
Baron_human+Baron_mouse	10	0.975304	Cell_BLAST	0.005	12	0.708758
Baron_human+Muraro+Enge+Segerstolpe+Xin_2016+Lawlor	10	0.914987	Cell_BLAST	0.1	14	0.877275
Montoro_10x+Plasschaert	20	0.934838	scVI	NA	5	0.598691
Baron_human+Baron_mouse	2	0.693961	CCA	NA	4	0.746873
Baron_human+Baron_mouse	50	0.978373	PCA	NA	5	0.0192234
Baron_human+Muraro+Enge+Segerstolpe+Xin_2016+Lawlor	50	0.874942	CCA	NA	6	0.369528
Baron_human+Muraro+Enge+Segerstolpe+Xin_2016+Lawlor	10	0.96151	Cell_BLAST	0.001	4	0.522432
Montoro_10x+Plasschaert	2	0.879072	Harmony	NA	14	0.699197
Baron_human+Muraro+Enge+Segerstolpe+Xin_2016+Lawlor	20	0.95584	scPhere	NA	1	0.742612
Quake_Smart-seq2+Quake_10x	5	0.595212	Harmony	NA	2	0.548532
Montoro_10x+Plasschaert	2	0.833159	PCA	NA	7	6.2225e-06
Montoro_10x+Plasschaert	50	0.938213	scVI	NA	10	0.579117
Montoro_10x+Plasschaert	20	0.956516	Harmony	NA	15	0.710368
Montoro_10x+Plasschaert	50	0.932187	scVI	NA	3	0.604867
Baron_human+Muraro+Enge+Segerstolpe+Xin_2016+Lawlor	20	0.965569	ComBat+PCA	NA	9	0.492007
Baron_human+Muraro+Enge+Segerstolpe+Xin_2016+Lawlor	2	0.655287	PCA	NA	6	0.739941
Baron_human+Muraro+Enge+Segerstolpe+Xin_2016+Lawlor	5	0.929921	PCA	NA	5	0.352555
Montoro_10x+Plasschaert	10	0.953391	Cell_BLAST	0.01	11	0.912273
Montoro_10x+Plasschaert	10	0.948673	Cell_BLAST	0.05	6	0.952509
Baron_human+Muraro+Enge+Segerstolpe+Xin_2016+Lawlor	2	0.609044	MNN+PCA	NA	2	0.887759
Montoro_10x+Plasschaert	20	0.95989	ComBat+PCA	NA	3	0.305876
Montoro_10x+Plasschaert	5	0.952825	CCA_anchor+PCA	NA	12	0.611838
Montoro_10x+Plasschaert	20	0.931983	scVI	NA	10	0.610709
Baron_human+Muraro+Enge+Segerstolpe+Xin_2016+Lawlor	10	0.961557	Cell_BLAST	0	9	0.327553
Baron_human+Muraro+Enge+Segerstolpe+Xin_2016+Lawlor	5	0.929921	PCA	NA	0	0.352828
Baron_human+Muraro+Enge+Segerstolpe+Xin_2016+Lawlor	20	0.951878	Harmony	NA	2	0.747423
Baron_human+Baron_mouse	50	0.956692	scVI	NA	12	0.291779
Baron_human+Baron_mouse	20	0.977332	PCA	NA	9	0.0222694
Quake_Smart-seq2+Quake_10x	50	0.837815	ComBat+PCA	NA	9	0.407637
Quake_Smart-seq2+Quake_10x	10	0.839317	Cell_BLAST	0.005	3	0.607394
Baron_human+Muraro+Enge+Segerstolpe+Xin_2016+Lawlor	10	0.951867	ComBat+PCA	NA	2	0.527135
Quake_Smart-seq2+Quake_10x	5	0.591359	Harmony	NA	0	0.552577
Baron_human+Baron_mouse	2	0.569704	Harmony	NA	10	0.859325
Montoro_10x+Plasschaert	2	0.887797	scVI	NA	7	0.411505
Baron_human+Muraro+Enge+Segerstolpe+Xin_2016+Lawlor	50	0.962865	scVI	NA	7	0.425536
Baron_human+Muraro+Enge+Segerstolpe+Xin_2016+Lawlor	10	0.959077	Cell_BLAST	0.001	11	0.500413
Baron_human+Baron_mouse	2	0.762382	PCA	NA	1	0.307434
Baron_human+Baron_mouse	10	0.973327	Cell_BLAST	0	3	0.149122
Quake_Smart-seq2+Quake_10x	50	0.79724	Harmony	NA	12	0.665893
Quake_Smart-seq2+Quake_10x	2	0.298777	SAUCIE	NA	5	0.900071
Quake_Smart-seq2+Quake_10x	20	0.794698	CCA_anchor+PCA	NA	10	0.609283
Quake_Smart-seq2+Quake_10x	2	0.33959	ComBat+PCA	NA	1	0.744044
Baron_human+Muraro+Enge+Segerstolpe+Xin_2016+Lawlor	20	0.963953	MNN+PCA	NA	13	0.66385
Baron_human+Baron_mouse	20	0.887608	CCA	NA	4	0.686232
Baron_human+Baron_mouse	2	0.54955	ComBat+PCA	NA	12	0.300067
Baron_human+Baron_mouse	20	0.977336	PCA	NA	12	0.0226252
Quake_Smart-seq2+Quake_10x	2	0.345352	Harmony	NA	4	0.802509
Montoro_10x+Plasschaert	50	0.939859	scVI	NA	8	0.594513
Baron_human+Baron_mouse	20	0.975462	CCA_anchor+PCA	NA	8	0.57654
Baron_human+Muraro+Enge+Segerstolpe+Xin_2016+Lawlor	2	0.655287	PCA	NA	14	0.736624
Quake_Smart-seq2+Quake_10x	50	0.837815	ComBat+PCA	NA	2	0.408027
Baron_human+Baron_mouse	20	0.97724	MNN+PCA	NA	5	0.454127
Baron_human+Baron_mouse	20	0.977239	MNN+PCA	NA	10	0.454893
Quake_Smart-seq2+Quake_10x	10	0.747071	CCA_anchor+PCA	NA	14	0.574313
Baron_human+Baron_mouse	10	0.968958	ComBat+PCA	NA	11	0.178209
Baron_human+Muraro+Enge+Segerstolpe+Xin_2016+Lawlor	5	0.908357	Harmony	NA	4	0.831096
Baron_human+Baron_mouse	50	0.968	Harmony	NA	10	0.534004
Baron_human+Baron_mouse	2	0.762382	PCA	NA	12	0.305685
Montoro_10x+Plasschaert	10	0.961041	MNN+PCA	NA	12	0.309705
Baron_human+Muraro+Enge+Segerstolpe+Xin_2016+Lawlor	2	0.655287	PCA	NA	8	0.736816
Montoro_10x+Plasschaert	10	0.960768	PCA	NA	9	0.000329689
Baron_human+Muraro+Enge+Segerstolpe+Xin_2016+Lawlor	50	0.973071	PCA	NA	12	0.0865356
Montoro_10x+Plasschaert	20	0.962898	PCA	NA	13	0.00520636
Baron_human+Muraro+Enge+Segerstolpe+Xin_2016+Lawlor	10	0.964152	PCA	NA	14	0.106934
Baron_human+Baron_mouse	50	0.97051	Harmony	NA	0	0.538928
Baron_human+Muraro+Enge+Segerstolpe+Xin_2016+Lawlor	10	0.960665	Cell_BLAST	0.005	8	0.757445
Montoro_10x+Plasschaert	50	0.835315	CCA	NA	12	0.929988
Montoro_10x+Plasschaert	2	0.927098	ComBat+PCA	NA	8	0.752607
Baron_human+Baron_mouse	10	0.971556	PCA	NA	10	0.0290995
Baron_human+Baron_mouse	20	0.969748	scPhere	NA	7	0.448894
Montoro_10x+Plasschaert	10	0.951317	Cell_BLAST	0.001	6	0.714086
Quake_Smart-seq2+Quake_10x	10	0.862455	Cell_BLAST	0	0	0.258331
Baron_human+Muraro+Enge+Segerstolpe+Xin_2016+Lawlor	10	0.964152	PCA	NA	6	0.1097
Baron_human+Muraro+Enge+Segerstolpe+Xin_2016+Lawlor	50	0.954574	CCA_anchor+PCA	NA	4	0.883533
Quake_Smart-seq2+Quake_10x	2	0.765754	scPhere	NA	5	0.515856
Baron_human+Baron_mouse	20	0.972032	ComBat+PCA	NA	11	0.103681
Baron_human+Baron_mouse	10	0.968958	ComBat+PCA	NA	14	0.17816
Baron_human+Baron_mouse	2	0.762382	PCA	NA	3	0.308922
Quake_Smart-seq2+Quake_10x	50	0.831606	scPhere	NA	5	0.456233
Montoro_10x+Plasschaert	10	0.951513	scVI	NA	11	0.61447
Baron_human+Baron_mouse	10	0.974244	Cell_BLAST	0.01	8	0.775889
Quake_Smart-seq2+Quake_10x	10	0.71439	Cell_BLAST	0.1	14	0.90179
Montoro_10x+Plasschaert	50	0.960146	ComBat+PCA	NA	3	0.308442
Montoro_10x+Plasschaert	10	0.955118	Harmony	NA	10	0.70718
Montoro_10x+Plasschaert	20	0.962898	PCA	NA	4	0.00522223
Quake_Smart-seq2+Quake_10x	5	0.590678	Harmony	NA	10	0.552497
Baron_human+Muraro+Enge+Segerstolpe+Xin_2016+Lawlor	20	0.957666	scPhere	NA	6	0.730789
Baron_human+Muraro+Enge+Segerstolpe+Xin_2016+Lawlor	10	0.962381	scPhere	NA	14	0.681855
Baron_human+Muraro+Enge+Segerstolpe+Xin_2016+Lawlor	5	0.917719	CCA_anchor+PCA	NA	7	0.830902
Baron_human+Muraro+Enge+Segerstolpe+Xin_2016+Lawlor	5	0.955754	scPhere	NA	13	0.694523
Montoro_10x+Plasschaert	2	0.924548	scVI	NA	8	0.394124
Baron_human+Baron_mouse	5	0.892312	ComBat+PCA	NA	13	0.214874
Quake_Smart-seq2+Quake_10x	5	0.602918	ComBat+PCA	NA	10	0.507534
Baron_human+Baron_mouse	5	0.969681	scPhere	NA	8	0.542503
Baron_human+Baron_mouse	10	0.915423	Cell_BLAST	0.05	12	0.886909
Quake_Smart-seq2+Quake_10x	5	0.655835	CCA_anchor+PCA	NA	6	0.628419
Baron_human+Muraro+Enge+Segerstolpe+Xin_2016+Lawlor	2	0.609044	MNN+PCA	NA	13	0.887939
Baron_human+Baron_mouse	10	0.919445	Harmony	NA	2	0.565909
Baron_human+Muraro+Enge+Segerstolpe+Xin_2016+Lawlor	50	0.88779	CCA	NA	0	0.165538
Baron_human+Muraro+Enge+Segerstolpe+Xin_2016+Lawlor	10	0.924547	CCA	NA	15	0.462545
Montoro_10x+Plasschaert	10	0.942629	Cell_BLAST	0.1	9	0.957009
Baron_human+Muraro+Enge+Segerstolpe+Xin_2016+Lawlor	10	0.923234	CCA	NA	3	0.427948
Baron_human+Baron_mouse	20	0.97724	MNN+PCA	NA	13	0.45072
Quake_Smart-seq2+Quake_10x	50	0.829293	scPhere	NA	1	0.397021
Montoro_10x+Plasschaert	50	0.960146	ComBat+PCA	NA	1	0.308693
Baron_human+Baron_mouse	10	0.913286	CCA	NA	0	0.61794
Quake_Smart-seq2+Quake_10x	20	0.824823	PCA	NA	4	0.0700189
Quake_Smart-seq2+Quake_10x	5	0.590882	Harmony	NA	8	0.552241
Baron_human+Muraro+Enge+Segerstolpe+Xin_2016+Lawlor	5	0.951616	scVI	NA	9	0.598285
Baron_human+Baron_mouse	2	0.952256	scVI	NA	13	0.644073
Quake_Smart-seq2+Quake_10x	10	0.859543	Cell_BLAST	0.001	7	0.350093
Montoro_10x+Plasschaert	50	0.941191	scVI	NA	7	0.589834
Montoro_10x+Plasschaert	10	0.956309	CCA_anchor+PCA	NA	9	0.718848
Montoro_10x+Plasschaert	10	0.953847	Cell_BLAST	0	11	0.486226
Montoro_10x+Plasschaert	50	0.959857	CCA_anchor+PCA	NA	14	0.652107
Montoro_10x+Plasschaert	10	0.946387	Cell_BLAST	0.05	0	0.940499
Quake_Smart-seq2+Quake_10x	50	0.797086	Harmony	NA	14	0.665405
Baron_human+Baron_mouse	2	0.945679	scPhere	NA	12	0.597967
Montoro_10x+Plasschaert	2	0.931003	MNN+PCA	NA	1	0.775867
Quake_Smart-seq2+Quake_10x	2	0.750052	scPhere	NA	11	0.526283
Baron_human+Muraro+Enge+Segerstolpe+Xin_2016+Lawlor	10	0.960265	Cell_BLAST	0.01	15	0.828727
Montoro_10x+Plasschaert	50	0.960146	ComBat+PCA	NA	0	0.308825
Montoro_10x+Plasschaert	2	0.904454	SAUCIE	NA	8	0.97892
Baron_human+Baron_mouse	50	0.971755	Harmony	NA	11	0.536317
Montoro_10x+Plasschaert	10	0.949061	CCA	NA	5	0.78144
Baron_human+Baron_mouse	10	0.97414	Cell_BLAST	0.01	5	0.776457
Baron_human+Baron_mouse	20	0.977332	PCA	NA	10	0.0221354
Montoro_10x+Plasschaert	10	0.948012	scVI	NA	9	0.582641
Montoro_10x+Plasschaert	10	0.945158	Cell_BLAST	0.1	1	0.948721
Quake_Smart-seq2+Quake_10x	10	0.749493	Cell_BLAST	0.05	4	0.820037
Montoro_10x+Plasschaert	10	0.961041	MNN+PCA	NA	11	0.310192
Baron_human+Baron_mouse	10	0.967832	scPhere	NA	6	0.505685
Baron_human+Baron_mouse	10	0.972871	Cell_BLAST	0.005	3	0.683962
Montoro_10x+Plasschaert	20	0.95989	ComBat+PCA	NA	8	0.3055
Montoro_10x+Plasschaert	10	0.956308	CCA_anchor+PCA	NA	4	0.718812
Quake_Smart-seq2+Quake_10x	2	0.33959	ComBat+PCA	NA	14	0.74381
Montoro_10x+Plasschaert	10	0.960768	PCA	NA	0	0.00032637
Baron_human+Baron_mouse	5	0.930738	MNN+PCA	NA	10	0.547638
Baron_human+Muraro+Enge+Segerstolpe+Xin_2016+Lawlor	10	0.958834	MNN+PCA	NA	11	0.722872
Baron_human+Baron_mouse	10	0.967753	CCA_anchor+PCA	NA	2	0.572167
Baron_human+Baron_mouse	2	0.693961	CCA	NA	14	0.753064
Baron_human+Muraro+Enge+Segerstolpe+Xin_2016+Lawlor	10	0.928322	CCA	NA	13	0.541629
Montoro_10x+Plasschaert	10	0.954019	Cell_BLAST	0.005	0	0.870981
Baron_human+Muraro+Enge+Segerstolpe+Xin_2016+Lawlor	50	0.957915	Harmony	NA	10	0.724194
Quake_Smart-seq2+Quake_10x	5	0.593672	Harmony	NA	7	0.547412
Baron_human+Muraro+Enge+Segerstolpe+Xin_2016+Lawlor	50	0.966501	ComBat+PCA	NA	1	0.475386
Quake_Smart-seq2+Quake_10x	50	0.837815	ComBat+PCA	NA	6	0.408055
Baron_human+Muraro+Enge+Segerstolpe+Xin_2016+Lawlor	10	0.964152	PCA	NA	0	0.109258
Baron_human+Muraro+Enge+Segerstolpe+Xin_2016+Lawlor	10	0.947569	Cell_BLAST	0.05	7	0.872705
Baron_human+Muraro+Enge+Segerstolpe+Xin_2016+Lawlor	5	0.892221	CCA	NA	15	0.599285
Baron_human+Muraro+Enge+Segerstolpe+Xin_2016+Lawlor	20	0.973055	PCA	NA	12	0.0914545
Baron_human+Baron_mouse	5	0.930738	MNN+PCA	NA	9	0.547096
Montoro_10x+Plasschaert	2	0.930505	CCA_anchor+PCA	NA	7	0.73661
Baron_human+Muraro+Enge+Segerstolpe+Xin_2016+Lawlor	10	0.958835	MNN+PCA	NA	14	0.721192
Quake_Smart-seq2+Quake_10x	10	0.830617	Cell_BLAST	0.01	3	0.642591
Baron_human+Muraro+Enge+Segerstolpe+Xin_2016+Lawlor	2	0.559704	SAUCIE	NA	10	0.191912
Quake_Smart-seq2+Quake_10x	10	0.772385	PCA	NA	11	0.041464
Baron_human+Muraro+Enge+Segerstolpe+Xin_2016+Lawlor	10	0.964152	PCA	NA	2	0.109435
Quake_Smart-seq2+Quake_10x	10	0.772386	PCA	NA	15	0.0414611
Baron_human+Baron_mouse	5	0.793448	Harmony	NA	7	0.522583
Baron_human+Baron_mouse	2	0.693961	CCA	NA	7	0.747334
Quake_Smart-seq2+Quake_10x	10	0.734109	Cell_BLAST	0.05	3	0.875362
Baron_human+Baron_mouse	50	0.975136	CCA_anchor+PCA	NA	14	0.643601
Quake_Smart-seq2+Quake_10x	2	0.718141	scVI	NA	13	0.58282
Baron_human+Muraro+Enge+Segerstolpe+Xin_2016+Lawlor	2	0.928363	scVI	NA	5	0.775349
Baron_human+Baron_mouse	2	0.568386	Harmony	NA	0	0.857279
Montoro_10x+Plasschaert	10	0.90704	Cell_BLAST	1	14	0.950248
Baron_human+Muraro+Enge+Segerstolpe+Xin_2016+Lawlor	5	0.941696	MNN+PCA	NA	10	0.794646
Baron_human+Baron_mouse	50	0.975145	CCA_anchor+PCA	NA	9	0.636417
Baron_human+Baron_mouse	10	0.917158	Harmony	NA	7	0.561909
Montoro_10x+Plasschaert	50	0.938203	scVI	NA	14	0.597899
Quake_Smart-seq2+Quake_10x	2	0.708062	scVI	NA	12	0.63694
Baron_human+Muraro+Enge+Segerstolpe+Xin_2016+Lawlor	10	0.913766	Cell_BLAST	0.1	10	0.866663
Montoro_10x+Plasschaert	50	0.935932	scVI	NA	9	0.621861
Baron_human+Baron_mouse	2	0.668677	SAUCIE	NA	1	0.673104
Baron_human+Muraro+Enge+Segerstolpe+Xin_2016+Lawlor	20	0.953324	Harmony	NA	1	0.750432
Baron_human+Muraro+Enge+Segerstolpe+Xin_2016+Lawlor	10	0.959879	Cell_BLAST	0.005	9	0.756319
Montoro_10x+Plasschaert	20	0.952179	scPhere	NA	10	0.707779
Montoro_10x+Plasschaert	5	0.957546	MNN+PCA	NA	2	0.342787
Baron_human+Baron_mouse	5	0.915895	CCA_anchor+PCA	NA	5	0.569585
Quake_Smart-seq2+Quake_10x	50	0.857944	PCA	NA	3	0.144038
Montoro_10x+Plasschaert	5	0.94521	ComBat+PCA	NA	2	0.445867
Montoro_10x+Plasschaert	20	0.962898	PCA	NA	0	0.00513107
Baron_human+Baron_mouse	2	0.54955	ComBat+PCA	NA	5	0.295525
Baron_human+Baron_mouse	5	0.892312	ComBat+PCA	NA	9	0.216586
Quake_Smart-seq2+Quake_10x	50	0.860151	scVI	NA	1	0.454872
Quake_Smart-seq2+Quake_10x	10	0.860354	Cell_BLAST	0.001	4	0.326319
Quake_Smart-seq2+Quake_10x	10	0.842694	scPhere	NA	4	0.472648
Baron_human+Baron_mouse	2	0.562461	SAUCIE	NA	11	0.364358
Quake_Smart-seq2+Quake_10x	10	0.842537	scPhere	NA	11	0.468851
Montoro_10x+Plasschaert	2	0.894574	Harmony	NA	3	0.787292
Baron_human+Baron_mouse	10	0.975832	Cell_BLAST	0.005	1	0.656792
Montoro_10x+Plasschaert	20	0.944934	scVI	NA	4	0.595832
Baron_human+Baron_mouse	2	0.56797	Harmony	NA	9	0.859403
Montoro_10x+Plasschaert	2	0.930505	CCA_anchor+PCA	NA	12	0.736515
Baron_human+Muraro+Enge+Segerstolpe+Xin_2016+Lawlor	50	0.973071	PCA	NA	14	0.0845356
Quake_Smart-seq2+Quake_10x	10	0.863166	Cell_BLAST	0	1	0.252091
Montoro_10x+Plasschaert	10	0.952039	scVI	NA	2	0.572336
Montoro_10x+Plasschaert	50	0.963008	MNN+PCA	NA	14	0.287859
Baron_human+Baron_mouse	2	0.724849	CCA_anchor+PCA	NA	14	0.55156
Quake_Smart-seq2+Quake_10x	5	0.679238	PCA	NA	13	0.0589528
Baron_human+Muraro+Enge+Segerstolpe+Xin_2016+Lawlor	20	0.963952	MNN+PCA	NA	4	0.659735
Montoro_10x+Plasschaert	50	0.959948	CCA_anchor+PCA	NA	10	0.65222
Quake_Smart-seq2+Quake_10x	2	0.341821	Harmony	NA	13	0.77123
Baron_human+Muraro+Enge+Segerstolpe+Xin_2016+Lawlor	20	0.906911	CCA	NA	1	0.318029
Montoro_10x+Plasschaert	20	0.956498	Harmony	NA	4	0.708365
Baron_human+Muraro+Enge+Segerstolpe+Xin_2016+Lawlor	5	0.961515	scPhere	NA	10	0.708845
Quake_Smart-seq2+Quake_10x	50	0.857344	scVI	NA	5	0.463194
Montoro_10x+Plasschaert	10	0.960768	PCA	NA	3	0.000326889
Baron_human+Baron_mouse	20	0.887695	CCA	NA	3	0.685787
Baron_human+Baron_mouse	2	0.95241	scVI	NA	9	0.627606
Baron_human+Muraro+Enge+Segerstolpe+Xin_2016+Lawlor	2	0.910434	scVI	NA	3	0.763219
Baron_human+Muraro+Enge+Segerstolpe+Xin_2016+Lawlor	5	0.929921	PCA	NA	1	0.347973
Baron_human+Muraro+Enge+Segerstolpe+Xin_2016+Lawlor	20	0.889216	CCA	NA	3	0.278025
Montoro_10x+Plasschaert	2	0.833159	PCA	NA	5	5.80766e-06
Baron_human+Muraro+Enge+Segerstolpe+Xin_2016+Lawlor	50	0.908009	CCA	NA	13	0.263801
Baron_human+Muraro+Enge+Segerstolpe+Xin_2016+Lawlor	20	0.908725	CCA	NA	0	0.252455
Montoro_10x+Plasschaert	10	0.950275	scPhere	NA	0	0.74627
Baron_human+Baron_mouse	10	0.917957	Harmony	NA	10	0.546745
Baron_human+Baron_mouse	5	0.915896	CCA_anchor+PCA	NA	0	0.571614
Baron_human+Baron_mouse	50	0.978373	PCA	NA	14	0.0198024
Baron_human+Baron_mouse	5	0.96525	scPhere	NA	9	0.527841
Quake_Smart-seq2+Quake_10x	5	0.679238	PCA	NA	1	0.0590499
Montoro_10x+Plasschaert	50	0.835253	CCA	NA	4	0.930215
Montoro_10x+Plasschaert	10	0.949865	Cell_BLAST	0.05	11	0.947778
Baron_human+Baron_mouse	20	0.887545	CCA	NA	0	0.682588
Baron_human+Muraro+Enge+Segerstolpe+Xin_2016+Lawlor	10	0.961008	Cell_BLAST	0.005	10	0.778971
Baron_human+Muraro+Enge+Segerstolpe+Xin_2016+Lawlor	2	0.693246	SAUCIE	NA	11	0.183275
Montoro_10x+Plasschaert	10	0.945438	Cell_BLAST	0.1	0	0.961117
Baron_human+Baron_mouse	50	0.977421	MNN+PCA	NA	12	0.525896
Baron_human+Baron_mouse	20	0.972032	ComBat+PCA	NA	13	0.103712
Baron_human+Muraro+Enge+Segerstolpe+Xin_2016+Lawlor	50	0.966502	ComBat+PCA	NA	9	0.472617
Baron_human+Muraro+Enge+Segerstolpe+Xin_2016+Lawlor	2	0.945814	scPhere	NA	9	0.81073
Baron_human+Muraro+Enge+Segerstolpe+Xin_2016+Lawlor	50	0.973071	PCA	NA	5	0.0867346
Montoro_10x+Plasschaert	50	0.95343	Harmony	NA	2	0.758448
Montoro_10x+Plasschaert	10	0.949061	CCA	NA	1	0.78134
Montoro_10x+Plasschaert	10	0.949931	scPhere	NA	10	0.744203
Quake_Smart-seq2+Quake_10x	2	0.476805	CCA_anchor+PCA	NA	11	0.7409
Quake_Smart-seq2+Quake_10x	20	0.792374	ComBat+PCA	NA	2	0.401443
Montoro_10x+Plasschaert	5	0.926519	Harmony	NA	8	0.413664
Baron_human+Muraro+Enge+Segerstolpe+Xin_2016+Lawlor	2	0.929631	scVI	NA	12	0.784526
Montoro_10x+Plasschaert	20	0.958321	CCA_anchor+PCA	NA	4	0.675372
Baron_human+Baron_mouse	10	0.967753	CCA_anchor+PCA	NA	1	0.573887
Quake_Smart-seq2+Quake_10x	5	0.591155	Harmony	NA	13	0.548582
Montoro_10x+Plasschaert	10	0.902264	Cell_BLAST	1	15	0.932945
Baron_human+Muraro+Enge+Segerstolpe+Xin_2016+Lawlor	5	0.91772	CCA_anchor+PCA	NA	14	0.834592
Baron_human+Baron_mouse	10	0.918322	Harmony	NA	5	0.555785
Baron_human+Baron_mouse	2	0.953917	scPhere	NA	15	0.625366
Baron_human+Baron_mouse	2	0.950381	scPhere	NA	2	0.613115
Baron_human+Muraro+Enge+Segerstolpe+Xin_2016+Lawlor	50	0.953393	scPhere	NA	1	0.760688
Baron_human+Muraro+Enge+Segerstolpe+Xin_2016+Lawlor	50	0.964718	MNN+PCA	NA	2	0.663337
Baron_human+Muraro+Enge+Segerstolpe+Xin_2016+Lawlor	20	0.973055	PCA	NA	14	0.0938428
Baron_human+Muraro+Enge+Segerstolpe+Xin_2016+Lawlor	20	0.963952	MNN+PCA	NA	6	0.664921
Montoro_10x+Plasschaert	50	0.835277	CCA	NA	6	0.930407
Baron_human+Baron_mouse	10	0.875184	Cell_BLAST	1	1	0.907457
Baron_human+Muraro+Enge+Segerstolpe+Xin_2016+Lawlor	20	0.965569	ComBat+PCA	NA	13	0.495197
Quake_Smart-seq2+Quake_10x	2	0.462585	PCA	NA	5	0.650282
Montoro_10x+Plasschaert	10	0.956309	CCA_anchor+PCA	NA	12	0.719136
Baron_human+Muraro+Enge+Segerstolpe+Xin_2016+Lawlor	2	0.655287	PCA	NA	9	0.740396
Quake_Smart-seq2+Quake_10x	10	0.747071	CCA_anchor+PCA	NA	9	0.574551
Baron_human+Baron_mouse	20	0.972031	ComBat+PCA	NA	5	0.105491
Montoro_10x+Plasschaert	2	0.820309	CCA	NA	15	0.918106
Montoro_10x+Plasschaert	2	0.943603	scVI	NA	3	0.809273
Montoro_10x+Plasschaert	10	0.949957	Cell_BLAST	0.05	5	0.939291
Baron_human+Baron_mouse	5	0.918914	PCA	NA	3	0.0282999
Montoro_10x+Plasschaert	20	0.956491	Harmony	NA	11	0.708604
Baron_human+Baron_mouse	10	0.967419	scPhere	NA	2	0.472759
Baron_human+Muraro+Enge+Segerstolpe+Xin_2016+Lawlor	10	0.958834	MNN+PCA	NA	15	0.719376
Quake_Smart-seq2+Quake_10x	20	0.752964	Harmony	NA	14	0.673574
Quake_Smart-seq2+Quake_10x	5	0.826045	scVI	NA	0	0.530075
Montoro_10x+Plasschaert	50	0.962891	PCA	NA	14	0.00589924
Montoro_10x+Plasschaert	5	0.94521	ComBat+PCA	NA	6	0.445269
Montoro_10x+Plasschaert	10	0.949567	Cell_BLAST	0.1	7	0.953832
Montoro_10x+Plasschaert	10	0.961041	MNN+PCA	NA	13	0.309788
Quake_Smart-seq2+Quake_10x	20	0.75187	Harmony	NA	10	0.674263
Quake_Smart-seq2+Quake_10x	10	0.694528	Cell_BLAST	1	3	0.8979
Quake_Smart-seq2+Quake_10x	10	0.838481	Cell_BLAST	0.005	8	0.602984
Baron_human+Baron_mouse	10	0.975088	Cell_BLAST	0.001	1	0.140556
Quake_Smart-seq2+Quake_10x	10	0.862275	Cell_BLAST	0.001	9	0.279043
Baron_human+Muraro+Enge+Segerstolpe+Xin_2016+Lawlor	10	0.884132	Cell_BLAST	1	3	0.882199
Baron_human+Baron_mouse	10	0.967753	CCA_anchor+PCA	NA	3	0.572671
Baron_human+Baron_mouse	10	0.974119	MNN+PCA	NA	6	0.481805
Baron_human+Baron_mouse	50	0.971069	Harmony	NA	6	0.537485
Quake_Smart-seq2+Quake_10x	5	0.679238	PCA	NA	11	0.0589172
Montoro_10x+Plasschaert	10	0.953291	Cell_BLAST	0.005	1	0.892901
Baron_human+Muraro+Enge+Segerstolpe+Xin_2016+Lawlor	10	0.960609	CCA_anchor+PCA	NA	2	0.878656
Baron_human+Muraro+Enge+Segerstolpe+Xin_2016+Lawlor	5	0.929921	PCA	NA	3	0.349017
Quake_Smart-seq2+Quake_10x	5	0.832717	scVI	NA	13	0.514065
Montoro_10x+Plasschaert	10	0.954849	Cell_BLAST	0.001	7	0.739426
Baron_human+Muraro+Enge+Segerstolpe+Xin_2016+Lawlor	20	0.962393	CCA_anchor+PCA	NA	6	0.886924
Montoro_10x+Plasschaert	10	0.952342	Cell_BLAST	0.01	9	0.888667
Baron_human+Baron_mouse	10	0.974127	scVI	NA	11	0.30586
Montoro_10x+Plasschaert	5	0.952825	CCA_anchor+PCA	NA	11	0.61181
Quake_Smart-seq2+Quake_10x	10	0.703339	Harmony	NA	5	0.639555
Quake_Smart-seq2+Quake_10x	20	0.834272	scPhere	NA	12	0.473392
Baron_human+Muraro+Enge+Segerstolpe+Xin_2016+Lawlor	10	0.947358	Cell_BLAST	0.05	9	0.885971
Baron_human+Baron_mouse	50	0.959328	scPhere	NA	0	0.40065
Montoro_10x+Plasschaert	2	0.930505	CCA_anchor+PCA	NA	9	0.736959
Baron_human+Baron_mouse	50	0.959525	scVI	NA	11	0.271969
Montoro_10x+Plasschaert	20	0.963069	MNN+PCA	NA	7	0.295916
Quake_Smart-seq2+Quake_10x	2	0.341938	Harmony	NA	8	0.771195
Baron_human+Baron_mouse	10	0.973255	scVI	NA	4	0.289214
Baron_human+Baron_mouse	50	0.719221	CCA	NA	12	0.798973
Baron_human+Muraro+Enge+Segerstolpe+Xin_2016+Lawlor	50	0.964718	MNN+PCA	NA	3	0.663803
Montoro_10x+Plasschaert	2	0.927098	ComBat+PCA	NA	6	0.752932
Baron_human+Baron_mouse	10	0.974042	Cell_BLAST	0.01	10	0.786185
Baron_human+Muraro+Enge+Segerstolpe+Xin_2016+Lawlor	10	0.958835	MNN+PCA	NA	4	0.721968
Baron_human+Baron_mouse	20	0.968825	scVI	NA	5	0.220454
Baron_human+Baron_mouse	2	0.762382	PCA	NA	0	0.301303
Quake_Smart-seq2+Quake_10x	5	0.591486	Harmony	NA	15	0.553478
Baron_human+Muraro+Enge+Segerstolpe+Xin_2016+Lawlor	2	0.907521	scVI	NA	9	0.820737
Quake_Smart-seq2+Quake_10x	10	0.829663	Cell_BLAST	0.01	14	0.640466
Baron_human+Baron_mouse	50	0.978373	PCA	NA	10	0.0191885
Baron_human+Muraro+Enge+Segerstolpe+Xin_2016+Lawlor	50	0.97307	PCA	NA	11	0.0861106
Baron_human+Muraro+Enge+Segerstolpe+Xin_2016+Lawlor	50	0.966501	ComBat+PCA	NA	2	0.474698
Baron_human+Muraro+Enge+Segerstolpe+Xin_2016+Lawlor	5	0.898279	ComBat+PCA	NA	8	0.573592
Baron_human+Baron_mouse	20	0.962862	Harmony	NA	15	0.533876
Quake_Smart-seq2+Quake_10x	10	0.72067	Cell_BLAST	0.1	12	0.87389
Baron_human+Baron_mouse	20	0.962859	Harmony	NA	6	0.547357
Baron_human+Baron_mouse	50	0.719091	CCA	NA	6	0.802551
Quake_Smart-seq2+Quake_10x	10	0.838469	Cell_BLAST	0.005	5	0.593084
Quake_Smart-seq2+Quake_10x	10	0.772386	PCA	NA	9	0.0414994
Quake_Smart-seq2+Quake_10x	2	0.33959	ComBat+PCA	NA	15	0.743842
Baron_human+Baron_mouse	10	0.916476	Harmony	NA	14	0.547361
Montoro_10x+Plasschaert	10	0.942699	Cell_BLAST	0.1	10	0.969904
Baron_human+Baron_mouse	50	0.978373	PCA	NA	1	0.0186834
Baron_human+Baron_mouse	10	0.973616	Cell_BLAST	0.01	15	0.793621
Baron_human+Muraro+Enge+Segerstolpe+Xin_2016+Lawlor	50	0.964718	MNN+PCA	NA	11	0.664835
Baron_human+Baron_mouse	5	0.969938	scPhere	NA	11	0.522713
Baron_human+Muraro+Enge+Segerstolpe+Xin_2016+Lawlor	20	0.957797	scVI	NA	5	0.506226
Baron_human+Muraro+Enge+Segerstolpe+Xin_2016+Lawlor	2	0.535644	ComBat+PCA	NA	5	0.766386
Baron_human+Muraro+Enge+Segerstolpe+Xin_2016+Lawlor	10	0.958269	Cell_BLAST	0.001	8	0.493329
Baron_human+Muraro+Enge+Segerstolpe+Xin_2016+Lawlor	10	0.960786	Cell_BLAST	0.01	2	0.784022
Baron_human+Baron_mouse	50	0.977421	MNN+PCA	NA	6	0.52876
Baron_human+Muraro+Enge+Segerstolpe+Xin_2016+Lawlor	50	0.954611	CCA_anchor+PCA	NA	1	0.882789
Baron_human+Baron_mouse	10	0.97587	Cell_BLAST	0	14	0.144068
Baron_human+Muraro+Enge+Segerstolpe+Xin_2016+Lawlor	50	0.903961	CCA	NA	12	0.290961
Montoro_10x+Plasschaert	10	0.951319	Cell_BLAST	0.01	12	0.91549
Baron_human+Muraro+Enge+Segerstolpe+Xin_2016+Lawlor	10	0.918082	Harmony	NA	1	0.784383
Quake_Smart-seq2+Quake_10x	2	0.343716	Harmony	NA	9	0.77977
Montoro_10x+Plasschaert	20	0.934139	CCA	NA	9	0.828327
Quake_Smart-seq2+Quake_10x	20	0.836455	scPhere	NA	9	0.442499
Baron_human+Baron_mouse	5	0.972493	scVI	NA	5	0.514746
Baron_human+Baron_mouse	50	0.978373	PCA	NA	3	0.019155
Quake_Smart-seq2+Quake_10x	50	0.857138	scVI	NA	9	0.473849
Baron_human+Muraro+Enge+Segerstolpe+Xin_2016+Lawlor	50	0.973071	PCA	NA	6	0.0852998
Quake_Smart-seq2+Quake_10x	50	0.837815	ComBat+PCA	NA	14	0.40793
Montoro_10x+Plasschaert	20	0.93424	CCA	NA	14	0.82618
Quake_Smart-seq2+Quake_10x	5	0.602918	ComBat+PCA	NA	4	0.507401
Montoro_10x+Plasschaert	50	0.955703	Harmony	NA	4	0.697972
Montoro_10x+Plasschaert	5	0.95302	scPhere	NA	0	0.749685
Montoro_10x+Plasschaert	10	0.954577	ComBat+PCA	NA	0	0.396157
Montoro_10x+Plasschaert	5	0.948945	CCA	NA	11	0.801091
Quake_Smart-seq2+Quake_10x	10	0.747071	CCA_anchor+PCA	NA	2	0.574851
Baron_human+Baron_mouse	5	0.796146	Harmony	NA	11	0.620372
Baron_human+Muraro+Enge+Segerstolpe+Xin_2016+Lawlor	50	0.893153	CCA	NA	10	0.298297
Baron_human+Muraro+Enge+Segerstolpe+Xin_2016+Lawlor	5	0.917721	CCA_anchor+PCA	NA	11	0.834595
Baron_human+Baron_mouse	20	0.977239	MNN+PCA	NA	4	0.455339
Baron_human+Muraro+Enge+Segerstolpe+Xin_2016+Lawlor	2	0.609044	MNN+PCA	NA	5	0.886912
Baron_human+Baron_mouse	10	0.976185	Cell_BLAST	0.005	6	0.682406
Baron_human+Baron_mouse	20	0.88762	CCA	NA	5	0.685902
Montoro_10x+Plasschaert	5	0.946053	Harmony	NA	3	0.328443
Baron_human+Baron_mouse	50	0.978373	PCA	NA	6	0.0177806
Baron_human+Baron_mouse	10	0.913285	CCA	NA	10	0.615199
Baron_human+Baron_mouse	5	0.930738	MNN+PCA	NA	4	0.549742
Quake_Smart-seq2+Quake_10x	20	0.792374	ComBat+PCA	NA	15	0.401546
Quake_Smart-seq2+Quake_10x	5	0.83872	scPhere	NA	7	0.510287
Baron_human+Baron_mouse	2	0.693961	CCA	NA	11	0.751143
Baron_human+Muraro+Enge+Segerstolpe+Xin_2016+Lawlor	2	0.583066	CCA_anchor+PCA	NA	6	0.855167
Quake_Smart-seq2+Quake_10x	10	0.863546	Cell_BLAST	0	6	0.250774
Baron_human+Muraro+Enge+Segerstolpe+Xin_2016+Lawlor	5	0.889237	CCA	NA	6	0.641425
Baron_human+Muraro+Enge+Segerstolpe+Xin_2016+Lawlor	50	0.973071	PCA	NA	7	0.0859951
Baron_human+Baron_mouse	50	0.962952	scVI	NA	5	0.262725
Baron_human+Muraro+Enge+Segerstolpe+Xin_2016+Lawlor	10	0.922196	CCA	NA	10	0.400818
Montoro_10x+Plasschaert	20	0.95281	scPhere	NA	9	0.71589
Montoro_10x+Plasschaert	10	0.956309	CCA_anchor+PCA	NA	8	0.718999
Montoro_10x+Plasschaert	5	0.952555	scVI	NA	0	0.460099
Quake_Smart-seq2+Quake_10x	10	0.837148	scPhere	NA	8	0.480264
Quake_Smart-seq2+Quake_10x	10	0.856951	scVI	NA	12	0.477311
Baron_human+Muraro+Enge+Segerstolpe+Xin_2016+Lawlor	50	0.954135	scPhere	NA	14	0.769238
Baron_human+Baron_mouse	50	0.971292	ComBat+PCA	NA	7	0.107543
Baron_human+Muraro+Enge+Segerstolpe+Xin_2016+Lawlor	2	0.942551	scPhere	NA	13	0.816452
Baron_human+Baron_mouse	10	0.974119	MNN+PCA	NA	8	0.476497
Baron_human+Muraro+Enge+Segerstolpe+Xin_2016+Lawlor	5	0.929921	PCA	NA	10	0.351369
Baron_human+Muraro+Enge+Segerstolpe+Xin_2016+Lawlor	2	0.535644	ComBat+PCA	NA	12	0.765251
Quake_Smart-seq2+Quake_10x	50	0.825656	scPhere	NA	4	0.430302
Baron_human+Baron_mouse	50	0.968619	Harmony	NA	14	0.532175
Quake_Smart-seq2+Quake_10x	50	0.819373	CCA_anchor+PCA	NA	1	0.619182
Montoro_10x+Plasschaert	50	0.962888	PCA	NA	10	0.00586626
Montoro_10x+Plasschaert	10	0.950991	scVI	NA	13	0.660147
Montoro_10x+Plasschaert	10	0.95452	Cell_BLAST	0.001	12	0.755622
Baron_human+Baron_mouse	10	0.971488	scVI	NA	12	0.364043
Quake_Smart-seq2+Quake_10x	10	0.704082	Harmony	NA	4	0.63647
Baron_human+Muraro+Enge+Segerstolpe+Xin_2016+Lawlor	20	0.962396	CCA_anchor+PCA	NA	0	0.883555
Baron_human+Muraro+Enge+Segerstolpe+Xin_2016+Lawlor	5	0.929921	PCA	NA	14	0.350469
Quake_Smart-seq2+Quake_10x	2	0.204405	SAUCIE	NA	13	0.956067
Baron_human+Muraro+Enge+Segerstolpe+Xin_2016+Lawlor	50	0.96107	scVI	NA	13	0.457182
Baron_human+Muraro+Enge+Segerstolpe+Xin_2016+Lawlor	5	0.948049	scVI	NA	13	0.616059
Quake_Smart-seq2+Quake_10x	50	0.837815	ComBat+PCA	NA	11	0.407868
Quake_Smart-seq2+Quake_10x	20	0.824823	PCA	NA	13	0.0699622
Montoro_10x+Plasschaert	5	0.952825	CCA_anchor+PCA	NA	14	0.611085
Montoro_10x+Plasschaert	50	0.935704	scVI	NA	2	0.646025
Baron_human+Muraro+Enge+Segerstolpe+Xin_2016+Lawlor	20	0.920889	CCA	NA	11	0.339808
Quake_Smart-seq2+Quake_10x	10	0.863309	Cell_BLAST	0	4	0.266786
Quake_Smart-seq2+Quake_10x	2	0.33959	ComBat+PCA	NA	8	0.744034
Baron_human+Baron_mouse	20	0.977239	MNN+PCA	NA	15	0.454716
Quake_Smart-seq2+Quake_10x	50	0.859857	scVI	NA	15	0.468264
Montoro_10x+Plasschaert	10	0.944546	Cell_BLAST	0.1	3	0.958663
Montoro_10x+Plasschaert	50	0.835294	CCA	NA	11	0.92972
Baron_human+Muraro+Enge+Segerstolpe+Xin_2016+Lawlor	10	0.9594	Cell_BLAST	0.005	12	0.759658
Baron_human+Muraro+Enge+Segerstolpe+Xin_2016+Lawlor	20	0.963952	MNN+PCA	NA	10	0.665491
Baron_human+Baron_mouse	50	0.977421	MNN+PCA	NA	15	0.53011
Quake_Smart-seq2+Quake_10x	50	0.819369	CCA_anchor+PCA	NA	7	0.619245
Montoro_10x+Plasschaert	10	0.960768	PCA	NA	5	0.000323985
Baron_human+Muraro+Enge+Segerstolpe+Xin_2016+Lawlor	10	0.962451	Cell_BLAST	0.01	4	0.821457
Quake_Smart-seq2+Quake_10x	5	0.679238	PCA	NA	3	0.0590553
Montoro_10x+Plasschaert	5	0.957546	MNN+PCA	NA	13	0.342474
Quake_Smart-seq2+Quake_10x	10	0.865818	Cell_BLAST	0	10	0.250144
Baron_human+Muraro+Enge+Segerstolpe+Xin_2016+Lawlor	20	0.962402	CCA_anchor+PCA	NA	4	0.887258
Baron_human+Muraro+Enge+Segerstolpe+Xin_2016+Lawlor	2	0.94172	scPhere	NA	0	0.814673
Baron_human+Muraro+Enge+Segerstolpe+Xin_2016+Lawlor	10	0.960613	CCA_anchor+PCA	NA	0	0.877123
Montoro_10x+Plasschaert	20	0.963069	MNN+PCA	NA	10	0.296003
Baron_human+Muraro+Enge+Segerstolpe+Xin_2016+Lawlor	5	0.883181	Harmony	NA	3	0.814767
Baron_human+Baron_mouse	50	0.958741	scPhere	NA	3	0.428163
Baron_human+Muraro+Enge+Segerstolpe+Xin_2016+Lawlor	20	0.960105	scVI	NA	0	0.509504
Baron_human+Muraro+Enge+Segerstolpe+Xin_2016+Lawlor	20	0.927988	CCA	NA	13	0.330889
Quake_Smart-seq2+Quake_10x	10	0.717283	Cell_BLAST	0.1	8	0.894834
Baron_human+Muraro+Enge+Segerstolpe+Xin_2016+Lawlor	20	0.960806	scVI	NA	1	0.516612
Montoro_10x+Plasschaert	50	0.959839	CCA_anchor+PCA	NA	6	0.651804
Baron_human+Muraro+Enge+Segerstolpe+Xin_2016+Lawlor	2	0.859209	scVI	NA	10	0.739061
Montoro_10x+Plasschaert	2	0.931003	MNN+PCA	NA	7	0.775359
Montoro_10x+Plasschaert	10	0.952944	Cell_BLAST	0.005	14	0.883682
Baron_human+Muraro+Enge+Segerstolpe+Xin_2016+Lawlor	5	0.941696	MNN+PCA	NA	14	0.798054
Montoro_10x+Plasschaert	10	0.913106	Cell_BLAST	1	10	0.919818
Quake_Smart-seq2+Quake_10x	10	0.712469	Cell_BLAST	0.1	1	0.891265
Montoro_10x+Plasschaert	50	0.962887	PCA	NA	3	0.00594051
Baron_human+Muraro+Enge+Segerstolpe+Xin_2016+Lawlor	10	0.927858	CCA	NA	6	0.539654
Baron_human+Baron_mouse	50	0.719079	CCA	NA	1	0.801935
Montoro_10x+Plasschaert	10	0.95241	Cell_BLAST	0.001	10	0.709432
Baron_human+Baron_mouse	20	0.887579	CCA	NA	14	0.689172
Baron_human+Baron_mouse	10	0.916405	Harmony	NA	13	0.548938
Montoro_10x+Plasschaert	10	0.949838	scPhere	NA	6	0.743149
Baron_human+Baron_mouse	5	0.915896	CCA_anchor+PCA	NA	11	0.567638
Baron_human+Baron_mouse	20	0.972032	ComBat+PCA	NA	7	0.105193
Montoro_10x+Plasschaert	2	0.873712	SAUCIE	NA	2	0.967744
Baron_human+Muraro+Enge+Segerstolpe+Xin_2016+Lawlor	50	0.954549	CCA_anchor+PCA	NA	9	0.88474
Baron_human+Muraro+Enge+Segerstolpe+Xin_2016+Lawlor	5	0.894479	CCA	NA	12	0.606926
Baron_human+Baron_mouse	5	0.972495	scVI	NA	6	0.445107
Baron_human+Muraro+Enge+Segerstolpe+Xin_2016+Lawlor	20	0.952485	Harmony	NA	11	0.747661
Montoro_10x+Plasschaert	20	0.958298	CCA_anchor+PCA	NA	11	0.675343
Montoro_10x+Plasschaert	10	0.950514	Cell_BLAST	0.05	7	0.945656
Baron_human+Muraro+Enge+Segerstolpe+Xin_2016+Lawlor	10	0.919072	Harmony	NA	13	0.783894
Baron_human+Baron_mouse	2	0.693961	CCA	NA	6	0.750067
Montoro_10x+Plasschaert	5	0.953769	scVI	NA	10	0.700312
Quake_Smart-seq2+Quake_10x	10	0.726499	ComBat+PCA	NA	10	0.441245
Quake_Smart-seq2+Quake_10x	50	0.81938	CCA_anchor+PCA	NA	5	0.619096
Montoro_10x+Plasschaert	5	0.948945	CCA	NA	13	0.80098
Baron_human+Baron_mouse	5	0.796259	Harmony	NA	2	0.617535
Baron_human+Muraro+Enge+Segerstolpe+Xin_2016+Lawlor	2	0.942663	scPhere	NA	14	0.797781
Baron_human+Muraro+Enge+Segerstolpe+Xin_2016+Lawlor	10	0.858539	Cell_BLAST	1	7	0.904174
Montoro_10x+Plasschaert	2	0.820309	CCA	NA	12	0.918308
Montoro_10x+Plasschaert	50	0.962998	MNN+PCA	NA	7	0.288048
Baron_human+Baron_mouse	5	0.841006	CCA	NA	8	0.639877
Baron_human+Baron_mouse	10	0.913285	CCA	NA	11	0.610303
Quake_Smart-seq2+Quake_10x	2	0.342037	Harmony	NA	14	0.770772
Quake_Smart-seq2+Quake_10x	10	0.828673	Cell_BLAST	0.01	8	0.63196
Baron_human+Muraro+Enge+Segerstolpe+Xin_2016+Lawlor	5	0.941696	MNN+PCA	NA	7	0.79586
Baron_human+Baron_mouse	5	0.790781	Harmony	NA	13	0.501226
Montoro_10x+Plasschaert	10	0.960768	PCA	NA	7	0.000326059
Baron_human+Muraro+Enge+Segerstolpe+Xin_2016+Lawlor	2	0.609044	MNN+PCA	NA	6	0.891902
Baron_human+Baron_mouse	20	0.88759	CCA	NA	2	0.689058
Montoro_10x+Plasschaert	10	0.951591	scVI	NA	14	0.662586
Baron_human+Muraro+Enge+Segerstolpe+Xin_2016+Lawlor	5	0.898279	ComBat+PCA	NA	15	0.573627
Quake_Smart-seq2+Quake_10x	20	0.794698	CCA_anchor+PCA	NA	11	0.609443
Montoro_10x+Plasschaert	50	0.962893	PCA	NA	9	0.00583992
Baron_human+Baron_mouse	20	0.972031	ComBat+PCA	NA	0	0.10604
Montoro_10x+Plasschaert	2	0.833159	PCA	NA	4	6.01508e-06
Baron_human+Muraro+Enge+Segerstolpe+Xin_2016+Lawlor	10	0.951867	ComBat+PCA	NA	1	0.532005
Baron_human+Muraro+Enge+Segerstolpe+Xin_2016+Lawlor	10	0.960605	CCA_anchor+PCA	NA	15	0.877179
Montoro_10x+Plasschaert	5	0.952414	scVI	NA	6	0.705298
Baron_human+Muraro+Enge+Segerstolpe+Xin_2016+Lawlor	10	0.95981	Cell_BLAST	0.01	14	0.805459
Baron_human+Baron_mouse	20	0.972031	ComBat+PCA	NA	14	0.105044
Baron_human+Baron_mouse	5	0.892312	ComBat+PCA	NA	6	0.217843
Baron_human+Muraro+Enge+Segerstolpe+Xin_2016+Lawlor	10	0.94785	Cell_BLAST	0.05	5	0.880671
Montoro_10x+Plasschaert	5	0.952825	CCA_anchor+PCA	NA	2	0.611785
Baron_human+Muraro+Enge+Segerstolpe+Xin_2016+Lawlor	10	0.879546	Cell_BLAST	1	1	0.84371
Quake_Smart-seq2+Quake_10x	10	0.838851	Cell_BLAST	0.005	7	0.596499
Baron_human+Baron_mouse	50	0.970123	Harmony	NA	4	0.538995
Quake_Smart-seq2+Quake_10x	2	0.476805	CCA_anchor+PCA	NA	6	0.741303
Quake_Smart-seq2+Quake_10x	2	0.462585	PCA	NA	12	0.650068
Baron_human+Baron_mouse	20	0.975423	CCA_anchor+PCA	NA	4	0.575458
Baron_human+Muraro+Enge+Segerstolpe+Xin_2016+Lawlor	20	0.973055	PCA	NA	15	0.0920885
Baron_human+Muraro+Enge+Segerstolpe+Xin_2016+Lawlor	5	0.941696	MNN+PCA	NA	8	0.798182
Quake_Smart-seq2+Quake_10x	10	0.823973	Cell_BLAST	0.01	6	0.647584
Quake_Smart-seq2+Quake_10x	20	0.792374	ComBat+PCA	NA	3	0.401161
Quake_Smart-seq2+Quake_10x	10	0.726499	ComBat+PCA	NA	8	0.44142
Baron_human+Baron_mouse	2	0.724849	CCA_anchor+PCA	NA	9	0.551866
Baron_human+Baron_mouse	10	0.971556	PCA	NA	5	0.026959
Quake_Smart-seq2+Quake_10x	50	0.819384	CCA_anchor+PCA	NA	10	0.618728
Montoro_10x+Plasschaert	2	0.833159	PCA	NA	14	5.60025e-06
Baron_human+Muraro+Enge+Segerstolpe+Xin_2016+Lawlor	2	0.796099	CCA	NA	11	0.819115
Montoro_10x+Plasschaert	50	0.959827	CCA_anchor+PCA	NA	3	0.652047
Quake_Smart-seq2+Quake_10x	50	0.797478	Harmony	NA	11	0.665434
Baron_human+Muraro+Enge+Segerstolpe+Xin_2016+Lawlor	5	0.954986	scVI	NA	1	0.632531
Baron_human+Muraro+Enge+Segerstolpe+Xin_2016+Lawlor	5	0.955405	scVI	NA	8	0.656661
Baron_human+Muraro+Enge+Segerstolpe+Xin_2016+Lawlor	10	0.957977	scPhere	NA	13	0.688671
Baron_human+Muraro+Enge+Segerstolpe+Xin_2016+Lawlor	50	0.949584	scPhere	NA	4	0.708673
Quake_Smart-seq2+Quake_10x	5	0.602918	ComBat+PCA	NA	8	0.50796
Quake_Smart-seq2+Quake_10x	5	0.836986	scPhere	NA	12	0.473807
Quake_Smart-seq2+Quake_10x	2	0.345752	Harmony	NA	3	0.800503
Baron_human+Baron_mouse	2	0.573905	SAUCIE	NA	5	0.87363
Baron_human+Baron_mouse	10	0.878827	Cell_BLAST	1	2	0.895425
Baron_human+Baron_mouse	5	0.915896	CCA_anchor+PCA	NA	7	0.569809
Baron_human+Baron_mouse	50	0.97514	CCA_anchor+PCA	NA	8	0.642274
Baron_human+Baron_mouse	2	0.571371	Harmony	NA	1	0.852145
Quake_Smart-seq2+Quake_10x	10	0.772386	PCA	NA	2	0.0415078
Baron_human+Baron_mouse	20	0.887586	CCA	NA	15	0.686414
Baron_human+Baron_mouse	5	0.796169	Harmony	NA	8	0.617954
Baron_human+Baron_mouse	2	0.693961	CCA	NA	0	0.746981
Montoro_10x+Plasschaert	2	0.931003	MNN+PCA	NA	8	0.775398
Baron_human+Baron_mouse	10	0.975362	scVI	NA	15	0.268049
Baron_human+Muraro+Enge+Segerstolpe+Xin_2016+Lawlor	10	0.961088	Cell_BLAST	0.005	5	0.777307
Montoro_10x+Plasschaert	2	0.930505	CCA_anchor+PCA	NA	4	0.736814
Baron_human+Baron_mouse	10	0.974117	MNN+PCA	NA	7	0.480117
Baron_human+Muraro+Enge+Segerstolpe+Xin_2016+Lawlor	5	0.941696	MNN+PCA	NA	11	0.799892
Montoro_10x+Plasschaert	10	0.949061	CCA	NA	11	0.781484
Baron_human+Baron_mouse	10	0.975542	Cell_BLAST	0	13	0.190396
Montoro_10x+Plasschaert	20	0.959891	ComBat+PCA	NA	11	0.305852
Montoro_10x+Plasschaert	50	0.955074	scPhere	NA	7	0.684032
Baron_human+Baron_mouse	5	0.796241	Harmony	NA	4	0.613437
Baron_human+Muraro+Enge+Segerstolpe+Xin_2016+Lawlor	20	0.965569	ComBat+PCA	NA	2	0.491076
Quake_Smart-seq2+Quake_10x	10	0.859546	Cell_BLAST	0.001	5	0.286085
Baron_human+Muraro+Enge+Segerstolpe+Xin_2016+Lawlor	10	0.960607	CCA_anchor+PCA	NA	14	0.880801
Baron_human+Baron_mouse	5	0.892312	ComBat+PCA	NA	2	0.217192
Baron_human+Muraro+Enge+Segerstolpe+Xin_2016+Lawlor	10	0.901833	CCA	NA	4	0.358209
Baron_human+Baron_mouse	10	0.931471	Cell_BLAST	0.05	1	0.888634
Montoro_10x+Plasschaert	20	0.934088	CCA	NA	13	0.827324
Montoro_10x+Plasschaert	50	0.960145	ComBat+PCA	NA	8	0.308899
Baron_human+Baron_mouse	20	0.887598	CCA	NA	8	0.685221
Montoro_10x+Plasschaert	10	0.909474	Cell_BLAST	1	0	0.955982
Baron_human+Baron_mouse	10	0.90305	Cell_BLAST	0.05	9	0.89089
Quake_Smart-seq2+Quake_10x	20	0.794696	CCA_anchor+PCA	NA	14	0.609559
Montoro_10x+Plasschaert	10	0.9526	Cell_BLAST	0.01	7	0.923307
Montoro_10x+Plasschaert	50	0.941852	scVI	NA	5	0.622401
Quake_Smart-seq2+Quake_10x	5	0.602918	ComBat+PCA	NA	6	0.507966
Montoro_10x+Plasschaert	20	0.95989	ComBat+PCA	NA	9	0.305935
Baron_human+Baron_mouse	20	0.960574	scPhere	NA	8	0.383496
Quake_Smart-seq2+Quake_10x	20	0.794743	CCA_anchor+PCA	NA	4	0.609088
Baron_human+Baron_mouse	2	0.568577	Harmony	NA	14	0.852387
Baron_human+Baron_mouse	10	0.922401	Harmony	NA	15	0.566751
Baron_human+Baron_mouse	2	0.693961	CCA	NA	15	0.744388
Montoro_10x+Plasschaert	50	0.960146	ComBat+PCA	NA	10	0.308753
Montoro_10x+Plasschaert	2	0.931003	MNN+PCA	NA	0	0.775686
Baron_human+Muraro+Enge+Segerstolpe+Xin_2016+Lawlor	50	0.894544	CCA	NA	5	0.361081
Baron_human+Baron_mouse	2	0.724849	CCA_anchor+PCA	NA	8	0.560532
Baron_human+Muraro+Enge+Segerstolpe+Xin_2016+Lawlor	20	0.95279	Harmony	NA	7	0.755474
Montoro_10x+Plasschaert	10	0.952304	scVI	NA	0	0.596084
Baron_human+Baron_mouse	50	0.719154	CCA	NA	3	0.803557
Baron_human+Muraro+Enge+Segerstolpe+Xin_2016+Lawlor	20	0.962399	CCA_anchor+PCA	NA	10	0.88543
Montoro_10x+Plasschaert	10	0.954577	ComBat+PCA	NA	9	0.396206
Montoro_10x+Plasschaert	2	0.820309	CCA	NA	3	0.918273
Baron_human+Baron_mouse	50	0.975067	CCA_anchor+PCA	NA	3	0.643079
Montoro_10x+Plasschaert	5	0.94593	Harmony	NA	14	0.753918
Montoro_10x+Plasschaert	2	0.905878	SAUCIE	NA	3	0.950139
Montoro_10x+Plasschaert	20	0.959891	ComBat+PCA	NA	2	0.305563
Montoro_10x+Plasschaert	5	0.94521	ComBat+PCA	NA	5	0.445721
Baron_human+Muraro+Enge+Segerstolpe+Xin_2016+Lawlor	2	0.828289	CCA	NA	4	0.826796
Montoro_10x+Plasschaert	10	0.95291	Cell_BLAST	0.01	8	0.91154
Baron_human+Muraro+Enge+Segerstolpe+Xin_2016+Lawlor	50	0.954551	CCA_anchor+PCA	NA	10	0.883138
Quake_Smart-seq2+Quake_10x	5	0.593049	Harmony	NA	3	0.549253
Baron_human+Baron_mouse	50	0.960963	scPhere	NA	6	0.401141
Baron_human+Muraro+Enge+Segerstolpe+Xin_2016+Lawlor	10	0.96061	CCA_anchor+PCA	NA	4	0.881022
Baron_human+Muraro+Enge+Segerstolpe+Xin_2016+Lawlor	50	0.9042	CCA	NA	8	0.326002
Montoro_10x+Plasschaert	20	0.962898	PCA	NA	15	0.00513792
Baron_human+Baron_mouse	10	0.968475	scPhere	NA	0	0.469131
Montoro_10x+Plasschaert	2	0.927098	ComBat+PCA	NA	0	0.753063
Baron_human+Baron_mouse	5	0.915896	CCA_anchor+PCA	NA	1	0.57339
Baron_human+Muraro+Enge+Segerstolpe+Xin_2016+Lawlor	2	0.945157	scPhere	NA	6	0.830654
Baron_human+Muraro+Enge+Segerstolpe+Xin_2016+Lawlor	2	0.92866	scVI	NA	1	0.763496
Montoro_10x+Plasschaert	50	0.953576	scPhere	NA	3	0.654939
Baron_human+Muraro+Enge+Segerstolpe+Xin_2016+Lawlor	10	0.962916	Cell_BLAST	0	4	0.33428
Montoro_10x+Plasschaert	5	0.948945	CCA	NA	5	0.801318
Baron_human+Muraro+Enge+Segerstolpe+Xin_2016+Lawlor	10	0.960067	Cell_BLAST	0	10	0.298332
Baron_human+Baron_mouse	5	0.930738	MNN+PCA	NA	8	0.550656
Baron_human+Muraro+Enge+Segerstolpe+Xin_2016+Lawlor	50	0.95468	CCA_anchor+PCA	NA	5	0.883514
Baron_human+Muraro+Enge+Segerstolpe+Xin_2016+Lawlor	5	0.890949	CCA	NA	4	0.592143
Baron_human+Muraro+Enge+Segerstolpe+Xin_2016+Lawlor	2	0.917544	scVI	NA	2	0.784541
Baron_human+Muraro+Enge+Segerstolpe+Xin_2016+Lawlor	2	0.535644	ComBat+PCA	NA	10	0.76644
Baron_human+Muraro+Enge+Segerstolpe+Xin_2016+Lawlor	2	0.905997	scVI	NA	15	0.780673
Baron_human+Muraro+Enge+Segerstolpe+Xin_2016+Lawlor	10	0.913941	Cell_BLAST	0.1	7	0.862182
Montoro_10x+Plasschaert	2	0.931003	MNN+PCA	NA	11	0.775767
Quake_Smart-seq2+Quake_10x	5	0.602918	ComBat+PCA	NA	13	0.507589
Montoro_10x+Plasschaert	20	0.958312	CCA_anchor+PCA	NA	8	0.675069
Baron_human+Baron_mouse	20	0.96214	Harmony	NA	9	0.54447
Baron_human+Baron_mouse	10	0.913285	CCA	NA	8	0.614758
Quake_Smart-seq2+Quake_10x	10	0.726991	Cell_BLAST	0.1	15	0.875556
Baron_human+Muraro+Enge+Segerstolpe+Xin_2016+Lawlor	10	0.919333	Harmony	NA	15	0.785297
Quake_Smart-seq2+Quake_10x	2	0.343616	Harmony	NA	0	0.781743
Quake_Smart-seq2+Quake_10x	10	0.825703	Cell_BLAST	0.01	15	0.637862
Baron_human+Muraro+Enge+Segerstolpe+Xin_2016+Lawlor	20	0.973055	PCA	NA	13	0.0943686
Quake_Smart-seq2+Quake_10x	10	0.747071	CCA_anchor+PCA	NA	4	0.5748
Baron_human+Muraro+Enge+Segerstolpe+Xin_2016+Lawlor	50	0.954608	CCA_anchor+PCA	NA	13	0.884405
Montoro_10x+Plasschaert	5	0.94521	ComBat+PCA	NA	15	0.445623
Montoro_10x+Plasschaert	50	0.960146	ComBat+PCA	NA	14	0.308793
Baron_human+Baron_mouse	2	0.724849	CCA_anchor+PCA	NA	7	0.558644
Quake_Smart-seq2+Quake_10x	2	0.33959	ComBat+PCA	NA	13	0.743831
Montoro_10x+Plasschaert	2	0.792111	SAUCIE	NA	0	0.924614
Baron_human+Baron_mouse	2	0.953848	scVI	NA	14	0.634511
Baron_human+Muraro+Enge+Segerstolpe+Xin_2016+Lawlor	10	0.958909	Cell_BLAST	0	11	0.314494
Baron_human+Baron_mouse	10	0.974036	Cell_BLAST	0.001	4	0.200869
Montoro_10x+Plasschaert	50	0.960145	ComBat+PCA	NA	9	0.308919
Montoro_10x+Plasschaert	10	0.954577	ComBat+PCA	NA	7	0.395664
Montoro_10x+Plasschaert	5	0.954066	scPhere	NA	15	0.732935
Quake_Smart-seq2+Quake_10x	2	0.33959	ComBat+PCA	NA	3	0.744046
Montoro_10x+Plasschaert	10	0.952445	scVI	NA	4	0.592366
Quake_Smart-seq2+Quake_10x	20	0.86096	scVI	NA	11	0.437798
Quake_Smart-seq2+Quake_10x	2	0.476808	CCA_anchor+PCA	NA	15	0.74136
Baron_human+Baron_mouse	20	0.962166	Harmony	NA	12	0.547961
Baron_human+Muraro+Enge+Segerstolpe+Xin_2016+Lawlor	20	0.949791	Harmony	NA	3	0.756236
Baron_human+Baron_mouse	50	0.978373	PCA	NA	9	0.0196796
Baron_human+Baron_mouse	10	0.971555	PCA	NA	9	0.0285218
Baron_human+Muraro+Enge+Segerstolpe+Xin_2016+Lawlor	20	0.973055	PCA	NA	4	0.0918796
Quake_Smart-seq2+Quake_10x	20	0.792374	ComBat+PCA	NA	6	0.401265
Baron_human+Baron_mouse	2	0.693108	MNN+PCA	NA	15	0.685187
Baron_human+Baron_mouse	10	0.913287	CCA	NA	3	0.614341
Baron_human+Baron_mouse	5	0.968584	scPhere	NA	14	0.503066
Baron_human+Muraro+Enge+Segerstolpe+Xin_2016+Lawlor	10	0.959222	scVI	NA	0	0.559469
Baron_human+Baron_mouse	10	0.861001	Cell_BLAST	1	14	0.947959
Montoro_10x+Plasschaert	20	0.963069	MNN+PCA	NA	12	0.296469
Quake_Smart-seq2+Quake_10x	10	0.731123	Cell_BLAST	0.05	5	0.841686
Baron_human+Baron_mouse	50	0.967471	Harmony	NA	2	0.53357
Baron_human+Muraro+Enge+Segerstolpe+Xin_2016+Lawlor	5	0.959745	scPhere	NA	12	0.681705
Baron_human+Muraro+Enge+Segerstolpe+Xin_2016+Lawlor	2	0.924898	scVI	NA	8	0.753155
Baron_human+Baron_mouse	2	0.958861	scPhere	NA	14	0.60047
Quake_Smart-seq2+Quake_10x	20	0.752732	Harmony	NA	11	0.67251
Baron_human+Baron_mouse	10	0.900681	Cell_BLAST	0.05	7	0.922557
Baron_human+Baron_mouse	20	0.962738	Harmony	NA	4	0.539044
Montoro_10x+Plasschaert	5	0.935459	Harmony	NA	13	0.753862
Quake_Smart-seq2+Quake_10x	5	0.831724	scPhere	NA	8	0.50467
Montoro_10x+Plasschaert	2	0.874736	Harmony	NA	11	0.699898
Quake_Smart-seq2+Quake_10x	50	0.860456	scVI	NA	2	0.448559
Baron_human+Muraro+Enge+Segerstolpe+Xin_2016+Lawlor	2	0.609044	MNN+PCA	NA	12	0.892636
Baron_human+Baron_mouse	10	0.971977	Cell_BLAST	0.001	5	0.250498
Baron_human+Muraro+Enge+Segerstolpe+Xin_2016+Lawlor	50	0.893308	CCA	NA	9	0.365695
Quake_Smart-seq2+Quake_10x	50	0.797764	Harmony	NA	0	0.663682
Quake_Smart-seq2+Quake_10x	5	0.679238	PCA	NA	12	0.0590843
Montoro_10x+Plasschaert	20	0.958306	CCA_anchor+PCA	NA	13	0.675481
Baron_human+Baron_mouse	2	0.945783	scVI	NA	6	0.606702
Montoro_10x+Plasschaert	10	0.952749	Cell_BLAST	0.001	8	0.711872
Quake_Smart-seq2+Quake_10x	20	0.792374	ComBat+PCA	NA	10	0.401439
Montoro_10x+Plasschaert	10	0.951182	scVI	NA	7	0.573401
Montoro_10x+Plasschaert	50	0.963007	MNN+PCA	NA	8	0.288098
Baron_human+Baron_mouse	2	0.567934	Harmony	NA	11	0.860706
Baron_human+Muraro+Enge+Segerstolpe+Xin_2016+Lawlor	50	0.958901	scVI	NA	1	0.514405
Montoro_10x+Plasschaert	2	0.946736	scVI	NA	12	0.817656
Baron_human+Baron_mouse	10	0.887113	Cell_BLAST	1	3	0.910217
Baron_human+Baron_mouse	50	0.96114	scVI	NA	13	0.242243
Baron_human+Baron_mouse	10	0.873634	Cell_BLAST	1	8	0.87441
Quake_Smart-seq2+Quake_10x	2	0.316348	SAUCIE	NA	8	0.908295
Baron_human+Muraro+Enge+Segerstolpe+Xin_2016+Lawlor	10	0.964332	scVI	NA	9	0.486285
Montoro_10x+Plasschaert	50	0.963006	MNN+PCA	NA	6	0.287651
Montoro_10x+Plasschaert	50	0.960145	ComBat+PCA	NA	12	0.308802
Montoro_10x+Plasschaert	10	0.956109	Harmony	NA	9	0.705088
Baron_human+Muraro+Enge+Segerstolpe+Xin_2016+Lawlor	50	0.960826	scVI	NA	12	0.484715
Baron_human+Baron_mouse	10	0.974119	MNN+PCA	NA	14	0.477126
Quake_Smart-seq2+Quake_10x	20	0.833961	scPhere	NA	6	0.458894
Montoro_10x+Plasschaert	5	0.952825	CCA_anchor+PCA	NA	3	0.611659
Quake_Smart-seq2+Quake_10x	50	0.858941	scVI	NA	7	0.454508
Baron_human+Baron_mouse	10	0.973291	Cell_BLAST	0	9	0.125135
Baron_human+Muraro+Enge+Segerstolpe+Xin_2016+Lawlor	20	0.958361	scVI	NA	4	0.502317
Montoro_10x+Plasschaert	50	0.931675	scVI	NA	6	0.613892
Baron_human+Muraro+Enge+Segerstolpe+Xin_2016+Lawlor	2	0.609044	MNN+PCA	NA	11	0.887167
Baron_human+Muraro+Enge+Segerstolpe+Xin_2016+Lawlor	2	0.583066	CCA_anchor+PCA	NA	12	0.856093
Montoro_10x+Plasschaert	5	0.954763	PCA	NA	12	0.000117605
Baron_human+Baron_mouse	2	0.693961	CCA	NA	12	0.749773
Baron_human+Muraro+Enge+Segerstolpe+Xin_2016+Lawlor	10	0.960609	CCA_anchor+PCA	NA	11	0.878361
Quake_Smart-seq2+Quake_10x	2	0.33959	ComBat+PCA	NA	5	0.744127
Montoro_10x+Plasschaert	10	0.955955	Harmony	NA	0	0.70135
Montoro_10x+Plasschaert	50	0.963008	MNN+PCA	NA	4	0.288321
Baron_human+Baron_mouse	5	0.915896	CCA_anchor+PCA	NA	8	0.567546
Baron_human+Baron_mouse	10	0.886958	Cell_BLAST	1	9	0.888172
Montoro_10x+Plasschaert	10	0.951684	scPhere	NA	14	0.744865
Quake_Smart-seq2+Quake_10x	10	0.703249	Cell_BLAST	0.1	6	0.907089
Montoro_10x+Plasschaert	10	0.954577	ComBat+PCA	NA	4	0.395773
Baron_human+Muraro+Enge+Segerstolpe+Xin_2016+Lawlor	5	0.908033	Harmony	NA	8	0.857713
Baron_human+Baron_mouse	20	0.975421	CCA_anchor+PCA	NA	12	0.573499
Montoro_10x+Plasschaert	20	0.952825	scPhere	NA	4	0.740554
Montoro_10x+Plasschaert	50	0.963009	MNN+PCA	NA	5	0.288264
Baron_human+Muraro+Enge+Segerstolpe+Xin_2016+Lawlor	5	0.959008	scVI	NA	3	0.638364
Quake_Smart-seq2+Quake_10x	5	0.679238	PCA	NA	2	0.0590049
Baron_human+Muraro+Enge+Segerstolpe+Xin_2016+Lawlor	2	0.583065	CCA_anchor+PCA	NA	7	0.856236
Baron_human+Muraro+Enge+Segerstolpe+Xin_2016+Lawlor	2	0.535644	ComBat+PCA	NA	14	0.767295
Quake_Smart-seq2+Quake_10x	50	0.831669	scPhere	NA	12	0.455978
Quake_Smart-seq2+Quake_10x	10	0.726499	ComBat+PCA	NA	7	0.441421
Montoro_10x+Plasschaert	10	0.951263	scPhere	NA	8	0.703931
Montoro_10x+Plasschaert	50	0.962891	PCA	NA	13	0.00591075
Montoro_10x+Plasschaert	20	0.954121	scPhere	NA	1	0.726058
Montoro_10x+Plasschaert	2	0.927098	ComBat+PCA	NA	13	0.752583
Quake_Smart-seq2+Quake_10x	2	0.72763	scVI	NA	9	0.560041
Baron_human+Baron_mouse	10	0.971909	Cell_BLAST	0.01	3	0.76763
Baron_human+Muraro+Enge+Segerstolpe+Xin_2016+Lawlor	10	0.960614	CCA_anchor+PCA	NA	6	0.878806
Baron_human+Baron_mouse	10	0.971556	PCA	NA	14	0.0288609
Montoro_10x+Plasschaert	5	0.953048	scPhere	NA	3	0.73224
Quake_Smart-seq2+Quake_10x	2	0.721979	scVI	NA	6	0.510987
Montoro_10x+Plasschaert	10	0.912876	Cell_BLAST	1	9	0.892252
Baron_human+Muraro+Enge+Segerstolpe+Xin_2016+Lawlor	10	0.961727	scVI	NA	15	0.569174
Quake_Smart-seq2+Quake_10x	10	0.772386	PCA	NA	3	0.0415195
Baron_human+Baron_mouse	20	0.965543	scPhere	NA	15	0.410381
Baron_human+Baron_mouse	20	0.963362	scVI	NA	8	0.253901
Quake_Smart-seq2+Quake_10x	10	0.703598	Harmony	NA	15	0.637884
Quake_Smart-seq2+Quake_10x	2	0.722971	scVI	NA	5	0.626869
Baron_human+Muraro+Enge+Segerstolpe+Xin_2016+Lawlor	10	0.916613	Harmony	NA	7	0.78816
Baron_human+Baron_mouse	10	0.893454	Cell_BLAST	0.1	4	0.905016
Baron_human+Baron_mouse	10	0.88794	Cell_BLAST	0.1	15	0.930767
Quake_Smart-seq2+Quake_10x	10	0.703364	Harmony	NA	0	0.638664
Baron_human+Muraro+Enge+Segerstolpe+Xin_2016+Lawlor	50	0.963626	scVI	NA	15	0.369206
Baron_human+Baron_mouse	2	0.953395	scPhere	NA	10	0.585279
Baron_human+Muraro+Enge+Segerstolpe+Xin_2016+Lawlor	2	0.609044	MNN+PCA	NA	1	0.888843
Baron_human+Baron_mouse	5	0.918914	PCA	NA	10	0.0287785
Montoro_10x+Plasschaert	2	0.927098	ComBat+PCA	NA	4	0.752647
Montoro_10x+Plasschaert	50	0.954417	scPhere	NA	11	0.621737
Baron_human+Muraro+Enge+Segerstolpe+Xin_2016+Lawlor	2	0.664667	SAUCIE	NA	13	0.188904
Montoro_10x+Plasschaert	2	0.833159	PCA	NA	6	5.70396e-06
Baron_human+Baron_mouse	10	0.966626	scPhere	NA	5	0.463039
Montoro_10x+Plasschaert	20	0.941932	scVI	NA	3	0.587786
Baron_human+Baron_mouse	5	0.972811	scVI	NA	3	0.501846
Baron_human+Baron_mouse	2	0.942625	scVI	NA	5	0.487209
Quake_Smart-seq2+Quake_10x	2	0.763477	scPhere	NA	9	0.441808
Montoro_10x+Plasschaert	2	0.930505	CCA_anchor+PCA	NA	13	0.736992
Baron_human+Baron_mouse	20	0.971716	scPhere	NA	4	0.430718
Baron_human+Baron_mouse	50	0.975127	CCA_anchor+PCA	NA	11	0.637792
Quake_Smart-seq2+Quake_10x	5	0.835113	scVI	NA	1	0.533951
Quake_Smart-seq2+Quake_10x	50	0.837815	ComBat+PCA	NA	0	0.407948
Quake_Smart-seq2+Quake_10x	2	0.343007	Harmony	NA	11	0.781828
Baron_human+Muraro+Enge+Segerstolpe+Xin_2016+Lawlor	10	0.911061	Cell_BLAST	0.1	9	0.85684
Montoro_10x+Plasschaert	10	0.906863	Cell_BLAST	1	8	0.926201
Quake_Smart-seq2+Quake_10x	5	0.591675	Harmony	NA	12	0.547596
Baron_human+Muraro+Enge+Segerstolpe+Xin_2016+Lawlor	10	0.960182	scVI	NA	12	0.525425
Quake_Smart-seq2+Quake_10x	20	0.752656	Harmony	NA	3	0.673416
Baron_human+Baron_mouse	50	0.958605	scVI	NA	1	0.327132
Montoro_10x+Plasschaert	50	0.959854	CCA_anchor+PCA	NA	7	0.651999
Baron_human+Baron_mouse	10	0.916917	Harmony	NA	1	0.550812
Quake_Smart-seq2+Quake_10x	10	0.862823	Cell_BLAST	0.001	6	0.28607
Montoro_10x+Plasschaert	10	0.956309	CCA_anchor+PCA	NA	14	0.71889
Montoro_10x+Plasschaert	50	0.953964	scPhere	NA	6	0.667765
Baron_human+Baron_mouse	20	0.972032	ComBat+PCA	NA	3	0.104528
Baron_human+Baron_mouse	5	0.795916	Harmony	NA	9	0.619702
Quake_Smart-seq2+Quake_10x	2	0.33959	ComBat+PCA	NA	6	0.744206
Montoro_10x+Plasschaert	50	0.835357	CCA	NA	7	0.929273
Quake_Smart-seq2+Quake_10x	2	0.293518	SAUCIE	NA	14	0.934848
Baron_human+Muraro+Enge+Segerstolpe+Xin_2016+Lawlor	50	0.954704	scPhere	NA	10	0.748907
Baron_human+Baron_mouse	20	0.962626	scPhere	NA	11	0.442267
Baron_human+Muraro+Enge+Segerstolpe+Xin_2016+Lawlor	50	0.958657	scVI	NA	8	0.503961
Baron_human+Baron_mouse	10	0.967134	scPhere	NA	1	0.488553
Baron_human+Muraro+Enge+Segerstolpe+Xin_2016+Lawlor	5	0.894328	CCA	NA	3	0.544725
Baron_human+Muraro+Enge+Segerstolpe+Xin_2016+Lawlor	2	0.535644	ComBat+PCA	NA	8	0.76698
Baron_human+Baron_mouse	50	0.969255	Harmony	NA	9	0.534537
Quake_Smart-seq2+Quake_10x	10	0.840272	Cell_BLAST	0.005	15	0.596497
Montoro_10x+Plasschaert	10	0.956309	CCA_anchor+PCA	NA	5	0.718735
Baron_human+Muraro+Enge+Segerstolpe+Xin_2016+Lawlor	20	0.973055	PCA	NA	1	0.0913415
Montoro_10x+Plasschaert	50	0.959885	CCA_anchor+PCA	NA	12	0.651962
Baron_human+Baron_mouse	20	0.962577	Harmony	NA	10	0.542206
Baron_human+Muraro+Enge+Segerstolpe+Xin_2016+Lawlor	2	0.936098	scPhere	NA	11	0.80141
Baron_human+Muraro+Enge+Segerstolpe+Xin_2016+Lawlor	10	0.931855	CCA	NA	9	0.499892
Baron_human+Muraro+Enge+Segerstolpe+Xin_2016+Lawlor	2	0.948511	scPhere	NA	4	0.829784
Baron_human+Baron_mouse	10	0.97495	Cell_BLAST	0.001	7	0.184887
Baron_human+Muraro+Enge+Segerstolpe+Xin_2016+Lawlor	5	0.949046	scVI	NA	5	0.568749
Baron_human+Baron_mouse	2	0.596692	SAUCIE	NA	2	0.908945
Baron_human+Muraro+Enge+Segerstolpe+Xin_2016+Lawlor	2	0.513017	Harmony	NA	0	0.826435
Baron_human+Baron_mouse	2	0.557422	SAUCIE	NA	8	0.770785
Quake_Smart-seq2+Quake_10x	20	0.861563	scVI	NA	8	0.436177
Baron_human+Muraro+Enge+Segerstolpe+Xin_2016+Lawlor	2	0.583066	CCA_anchor+PCA	NA	5	0.85286
Quake_Smart-seq2+Quake_10x	20	0.792374	ComBat+PCA	NA	8	0.401254
Baron_human+Muraro+Enge+Segerstolpe+Xin_2016+Lawlor	5	0.929921	PCA	NA	8	0.356717
Baron_human+Baron_mouse	10	0.971555	PCA	NA	0	0.0270902
Quake_Smart-seq2+Quake_10x	10	0.831554	Cell_BLAST	0.01	5	0.617708
Baron_human+Baron_mouse	10	0.905917	Cell_BLAST	0.05	2	0.889668
Montoro_10x+Plasschaert	10	0.954151	Cell_BLAST	0.005	7	0.887378
Baron_human+Baron_mouse	10	0.913312	CCA	NA	4	0.616782
Baron_human+Muraro+Enge+Segerstolpe+Xin_2016+Lawlor	10	0.955689	Cell_BLAST	0.001	2	0.413361
Baron_human+Muraro+Enge+Segerstolpe+Xin_2016+Lawlor	5	0.962589	scPhere	NA	6	0.684506
Baron_human+Baron_mouse	2	0.762382	PCA	NA	4	0.304634
Baron_human+Baron_mouse	10	0.963794	scPhere	NA	3	0.500447
Montoro_10x+Plasschaert	10	0.960768	PCA	NA	12	0.000328859
Quake_Smart-seq2+Quake_10x	50	0.837815	ComBat+PCA	NA	13	0.408123
Montoro_10x+Plasschaert	20	0.963069	MNN+PCA	NA	5	0.296771
Baron_human+Muraro+Enge+Segerstolpe+Xin_2016+Lawlor	5	0.941696	MNN+PCA	NA	9	0.794641
Montoro_10x+Plasschaert	10	0.961041	MNN+PCA	NA	9	0.309738
Baron_human+Baron_mouse	2	0.724849	CCA_anchor+PCA	NA	10	0.554948
Montoro_10x+Plasschaert	2	0.820309	CCA	NA	11	0.918069
Montoro_10x+Plasschaert	5	0.952825	CCA_anchor+PCA	NA	0	0.611364
Baron_human+Baron_mouse	20	0.977332	PCA	NA	13	0.0229
Baron_human+Muraro+Enge+Segerstolpe+Xin_2016+Lawlor	10	0.928022	CCA	NA	8	0.532568
Montoro_10x+Plasschaert	2	0.900101	scVI	NA	15	0.248472
Montoro_10x+Plasschaert	5	0.946986	Harmony	NA	11	0.754336
Montoro_10x+Plasschaert	20	0.962898	PCA	NA	3	0.00518707
Quake_Smart-seq2+Quake_10x	50	0.842042	scPhere	NA	14	0.390759
Quake_Smart-seq2+Quake_10x	10	0.74713	Cell_BLAST	0.05	11	0.840796
Baron_human+Muraro+Enge+Segerstolpe+Xin_2016+Lawlor	10	0.960504	Cell_BLAST	0	6	0.325939
Baron_human+Baron_mouse	5	0.841006	CCA	NA	3	0.639581
Montoro_10x+Plasschaert	5	0.948945	CCA	NA	12	0.801309
Baron_human+Muraro+Enge+Segerstolpe+Xin_2016+Lawlor	20	0.961315	scVI	NA	7	0.477356
Quake_Smart-seq2+Quake_10x	10	0.705899	Harmony	NA	14	0.630844
Baron_human+Baron_mouse	10	0.973126	Cell_BLAST	0.001	10	0.231795
Baron_human+Muraro+Enge+Segerstolpe+Xin_2016+Lawlor	50	0.960624	Harmony	NA	13	0.726516
Quake_Smart-seq2+Quake_10x	50	0.858829	scVI	NA	8	0.45557
Quake_Smart-seq2+Quake_10x	5	0.655835	CCA_anchor+PCA	NA	1	0.627977
Quake_Smart-seq2+Quake_10x	50	0.819378	CCA_anchor+PCA	NA	14	0.618891
Montoro_10x+Plasschaert	10	0.948929	Cell_BLAST	0.05	15	0.951452
Baron_human+Baron_mouse	10	0.973248	Cell_BLAST	0.005	2	0.679331
Baron_human+Muraro+Enge+Segerstolpe+Xin_2016+Lawlor	2	0.535644	ComBat+PCA	NA	0	0.766231
Montoro_10x+Plasschaert	2	0.945385	scPhere	NA	11	0.866019
Baron_human+Muraro+Enge+Segerstolpe+Xin_2016+Lawlor	10	0.960613	CCA_anchor+PCA	NA	10	0.881681
Quake_Smart-seq2+Quake_10x	10	0.863521	Cell_BLAST	0	12	0.270069
Baron_human+Muraro+Enge+Segerstolpe+Xin_2016+Lawlor	50	0.964718	MNN+PCA	NA	5	0.663403
Baron_human+Baron_mouse	5	0.918914	PCA	NA	1	0.0292167
Quake_Smart-seq2+Quake_10x	10	0.838834	scPhere	NA	1	0.469995
Baron_human+Muraro+Enge+Segerstolpe+Xin_2016+Lawlor	50	0.964718	MNN+PCA	NA	7	0.665958
Baron_human+Muraro+Enge+Segerstolpe+Xin_2016+Lawlor	5	0.959597	scPhere	NA	14	0.675084
Montoro_10x+Plasschaert	20	0.962898	PCA	NA	10	0.00517981
Baron_human+Muraro+Enge+Segerstolpe+Xin_2016+Lawlor	5	0.898279	ComBat+PCA	NA	0	0.574334
Montoro_10x+Plasschaert	50	0.835237	CCA	NA	14	0.930652
Baron_human+Muraro+Enge+Segerstolpe+Xin_2016+Lawlor	2	0.946163	scPhere	NA	7	0.835226
Baron_human+Baron_mouse	10	0.971556	PCA	NA	1	0.0288874
Quake_Smart-seq2+Quake_10x	10	0.836728	Cell_BLAST	0.005	11	0.598254
Montoro_10x+Plasschaert	20	0.956438	Harmony	NA	14	0.709813
Baron_human+Baron_mouse	5	0.795546	Harmony	NA	1	0.612844
Montoro_10x+Plasschaert	20	0.951267	scPhere	NA	6	0.713208
Quake_Smart-seq2+Quake_10x	2	0.753151	scPhere	NA	4	0.137158
Baron_human+Muraro+Enge+Segerstolpe+Xin_2016+Lawlor	10	0.955697	Cell_BLAST	0	3	0.286604
Baron_human+Baron_mouse	20	0.887598	CCA	NA	11	0.687929
Quake_Smart-seq2+Quake_10x	10	0.8593	scVI	NA	3	0.464661
Baron_human+Baron_mouse	2	0.569574	Harmony	NA	15	0.854702
Montoro_10x+Plasschaert	5	0.95459	scVI	NA	5	0.666979
Baron_human+Baron_mouse	20	0.96656	scVI	NA	3	0.231183
Baron_human+Baron_mouse	10	0.973104	scVI	NA	1	0.282508
Montoro_10x+Plasschaert	2	0.820309	CCA	NA	10	0.918124
Montoro_10x+Plasschaert	2	0.927098	ComBat+PCA	NA	12	0.75242
Baron_human+Baron_mouse	10	0.974161	Cell_BLAST	0.01	12	0.807917
Montoro_10x+Plasschaert	20	0.958297	CCA_anchor+PCA	NA	7	0.67555
Baron_human+Muraro+Enge+Segerstolpe+Xin_2016+Lawlor	2	0.609044	MNN+PCA	NA	9	0.887914
Quake_Smart-seq2+Quake_10x	10	0.708285	Cell_BLAST	1	8	0.888832
Baron_human+Muraro+Enge+Segerstolpe+Xin_2016+Lawlor	2	0.518322	Harmony	NA	14	0.787916
Montoro_10x+Plasschaert	10	0.916512	Cell_BLAST	1	6	0.873919
Montoro_10x+Plasschaert	50	0.835368	CCA	NA	8	0.929571
Quake_Smart-seq2+Quake_10x	50	0.857944	PCA	NA	6	0.143998
Quake_Smart-seq2+Quake_10x	50	0.798158	Harmony	NA	2	0.663867
Baron_human+Baron_mouse	50	0.977421	MNN+PCA	NA	14	0.523225
Montoro_10x+Plasschaert	10	0.952116	Cell_BLAST	0.01	0	0.923622
Baron_human+Muraro+Enge+Segerstolpe+Xin_2016+Lawlor	2	0.514038	Harmony	NA	11	0.825663
Montoro_10x+Plasschaert	5	0.957546	MNN+PCA	NA	7	0.34255
Baron_human+Baron_mouse	2	0.693961	CCA	NA	2	0.744907
Quake_Smart-seq2+Quake_10x	10	0.726499	ComBat+PCA	NA	13	0.441152
Baron_human+Muraro+Enge+Segerstolpe+Xin_2016+Lawlor	20	0.950299	Harmony	NA	10	0.749216
Baron_human+Baron_mouse	5	0.892312	ComBat+PCA	NA	4	0.216978
Quake_Smart-seq2+Quake_10x	10	0.715413	Cell_BLAST	1	13	0.866413
Quake_Smart-seq2+Quake_10x	50	0.828205	scPhere	NA	2	0.310934
Montoro_10x+Plasschaert	50	0.954986	scPhere	NA	14	0.681239
Montoro_10x+Plasschaert	5	0.957546	MNN+PCA	NA	4	0.342317
Baron_human+Muraro+Enge+Segerstolpe+Xin_2016+Lawlor	2	0.581669	SAUCIE	NA	14	0.189644
Montoro_10x+Plasschaert	2	0.941916	scVI	NA	9	0.811663
Baron_human+Muraro+Enge+Segerstolpe+Xin_2016+Lawlor	50	0.949981	scPhere	NA	12	0.734499
Montoro_10x+Plasschaert	5	0.94614	Harmony	NA	5	0.326984
Quake_Smart-seq2+Quake_10x	10	0.857744	scVI	NA	9	0.454865
Montoro_10x+Plasschaert	10	0.954638	Cell_BLAST	0	1	0.441411
Quake_Smart-seq2+Quake_10x	10	0.858163	Cell_BLAST	0.001	11	0.296162
Baron_human+Baron_mouse	50	0.971774	Harmony	NA	15	0.534864
Montoro_10x+Plasschaert	5	0.94521	ComBat+PCA	NA	9	0.445727
Baron_human+Muraro+Enge+Segerstolpe+Xin_2016+Lawlor	2	0.513268	Harmony	NA	1	0.826452
Baron_human+Baron_mouse	2	0.511518	SAUCIE	NA	15	0.895638
Montoro_10x+Plasschaert	10	0.949061	CCA	NA	12	0.781443
Quake_Smart-seq2+Quake_10x	50	0.837815	ComBat+PCA	NA	7	0.407779
Baron_human+Muraro+Enge+Segerstolpe+Xin_2016+Lawlor	10	0.963218	scPhere	NA	12	0.679197
Baron_human+Muraro+Enge+Segerstolpe+Xin_2016+Lawlor	5	0.956535	scVI	NA	11	0.712241
Baron_human+Baron_mouse	10	0.974686	Cell_BLAST	0.005	13	0.662065
Montoro_10x+Plasschaert	20	0.962898	PCA	NA	6	0.00512495
Montoro_10x+Plasschaert	10	0.952013	Cell_BLAST	0	9	0.498103
Baron_human+Baron_mouse	10	0.972088	Cell_BLAST	0.001	9	0.253989
Quake_Smart-seq2+Quake_10x	10	0.863204	Cell_BLAST	0	9	0.257376
Quake_Smart-seq2+Quake_10x	5	0.840756	scPhere	NA	2	0.480024
Baron_human+Baron_mouse	50	0.95489	scPhere	NA	1	0.395031
Montoro_10x+Plasschaert	20	0.962898	PCA	NA	11	0.00518147
Quake_Smart-seq2+Quake_10x	10	0.860696	Cell_BLAST	0.001	13	0.357534
Baron_human+Baron_mouse	50	0.969927	Harmony	NA	7	0.532138
Quake_Smart-seq2+Quake_10x	10	0.860545	scVI	NA	7	0.452072
Quake_Smart-seq2+Quake_10x	50	0.837815	ComBat+PCA	NA	3	0.407742
Baron_human+Baron_mouse	10	0.913285	CCA	NA	14	0.614324
Baron_human+Muraro+Enge+Segerstolpe+Xin_2016+Lawlor	2	0.910227	scVI	NA	4	0.73585
Baron_human+Baron_mouse	10	0.967749	CCA_anchor+PCA	NA	0	0.571824
Montoro_10x+Plasschaert	2	0.927098	ComBat+PCA	NA	2	0.75273
Baron_human+Muraro+Enge+Segerstolpe+Xin_2016+Lawlor	50	0.959698	scVI	NA	4	0.422595
Baron_human+Muraro+Enge+Segerstolpe+Xin_2016+Lawlor	10	0.915975	Cell_BLAST	0.1	13	0.892683
Quake_Smart-seq2+Quake_10x	10	0.726499	ComBat+PCA	NA	4	0.441376
Baron_human+Muraro+Enge+Segerstolpe+Xin_2016+Lawlor	20	0.962254	scVI	NA	14	0.42413
Baron_human+Baron_mouse	5	0.918914	PCA	NA	8	0.028113
Baron_human+Baron_mouse	10	0.967754	CCA_anchor+PCA	NA	8	0.568156
Baron_human+Baron_mouse	2	0.762382	PCA	NA	11	0.307337
Baron_human+Baron_mouse	10	0.967754	CCA_anchor+PCA	NA	12	0.575027
Montoro_10x+Plasschaert	2	0.771003	Harmony	NA	0	0.481237
Montoro_10x+Plasschaert	20	0.943788	scVI	NA	0	0.597937
Baron_human+Muraro+Enge+Segerstolpe+Xin_2016+Lawlor	50	0.964117	Harmony	NA	3	0.723764
Montoro_10x+Plasschaert	5	0.954763	PCA	NA	9	0.000116361
Montoro_10x+Plasschaert	2	0.773613	Harmony	NA	7	0.464268
Montoro_10x+Plasschaert	20	0.934048	CCA	NA	2	0.827837
Montoro_10x+Plasschaert	10	0.960768	PCA	NA	14	0.000322948
Baron_human+Baron_mouse	50	0.977421	MNN+PCA	NA	4	0.525229
Baron_human+Baron_mouse	10	0.870529	Cell_BLAST	1	11	0.883739
Quake_Smart-seq2+Quake_10x	20	0.794711	CCA_anchor+PCA	NA	5	0.609464
Montoro_10x+Plasschaert	2	0.930505	CCA_anchor+PCA	NA	11	0.736123
Baron_human+Muraro+Enge+Segerstolpe+Xin_2016+Lawlor	10	0.959637	scVI	NA	4	0.524776
Montoro_10x+Plasschaert	10	0.950242	scPhere	NA	9	0.716778
Baron_human+Baron_mouse	20	0.977332	PCA	NA	4	0.0224145
Baron_human+Muraro+Enge+Segerstolpe+Xin_2016+Lawlor	2	0.515144	Harmony	NA	12	0.822774
Baron_human+Muraro+Enge+Segerstolpe+Xin_2016+Lawlor	50	0.951837	scPhere	NA	5	0.738843
Montoro_10x+Plasschaert	50	0.959845	CCA_anchor+PCA	NA	2	0.651824
Baron_human+Muraro+Enge+Segerstolpe+Xin_2016+Lawlor	5	0.929921	PCA	NA	12	0.351661
Baron_human+Baron_mouse	5	0.915895	CCA_anchor+PCA	NA	3	0.569444
Quake_Smart-seq2+Quake_10x	10	0.85845	scVI	NA	11	0.461742
Montoro_10x+Plasschaert	10	0.956309	CCA_anchor+PCA	NA	0	0.718931
Montoro_10x+Plasschaert	10	0.960768	PCA	NA	2	0.000325955
Baron_human+Muraro+Enge+Segerstolpe+Xin_2016+Lawlor	2	0.609044	MNN+PCA	NA	14	0.892214
Baron_human+Muraro+Enge+Segerstolpe+Xin_2016+Lawlor	50	0.952209	scPhere	NA	8	0.742243
Baron_human+Muraro+Enge+Segerstolpe+Xin_2016+Lawlor	2	0.535644	ComBat+PCA	NA	9	0.766061
Quake_Smart-seq2+Quake_10x	20	0.861678	scVI	NA	7	0.423882
Quake_Smart-seq2+Quake_10x	2	0.462585	PCA	NA	11	0.649876
Baron_human+Baron_mouse	10	0.974119	MNN+PCA	NA	12	0.476736
Quake_Smart-seq2+Quake_10x	50	0.799515	Harmony	NA	7	0.663494
Baron_human+Baron_mouse	50	0.975128	CCA_anchor+PCA	NA	15	0.638977
Quake_Smart-seq2+Quake_10x	2	0.245514	SAUCIE	NA	4	0.952673
Montoro_10x+Plasschaert	50	0.95344	Harmony	NA	9	0.759583
Montoro_10x+Plasschaert	5	0.952261	scVI	NA	8	0.705464
Baron_human+Muraro+Enge+Segerstolpe+Xin_2016+Lawlor	20	0.973055	PCA	NA	6	0.0911671
Montoro_10x+Plasschaert	5	0.932424	Harmony	NA	4	0.444667
Montoro_10x+Plasschaert	20	0.958305	CCA_anchor+PCA	NA	12	0.675398
Baron_human+Muraro+Enge+Segerstolpe+Xin_2016+Lawlor	5	0.950857	scVI	NA	14	0.611174
Montoro_10x+Plasschaert	20	0.934032	CCA	NA	1	0.827944
Montoro_10x+Plasschaert	10	0.952445	Cell_BLAST	0	2	0.498098
Baron_human+Baron_mouse	5	0.796398	Harmony	NA	3	0.614419
Baron_human+Baron_mouse	5	0.930738	MNN+PCA	NA	11	0.551986
Baron_human+Baron_mouse	10	0.968958	ComBat+PCA	NA	7	0.179747
Baron_human+Baron_mouse	50	0.975137	CCA_anchor+PCA	NA	4	0.637565
Baron_human+Muraro+Enge+Segerstolpe+Xin_2016+Lawlor	5	0.91772	CCA_anchor+PCA	NA	4	0.835226
Baron_human+Muraro+Enge+Segerstolpe+Xin_2016+Lawlor	20	0.965569	ComBat+PCA	NA	11	0.491177
Montoro_10x+Plasschaert	2	0.944131	scVI	NA	11	0.810991
Quake_Smart-seq2+Quake_10x	5	0.602918	ComBat+PCA	NA	5	0.50756
Baron_human+Muraro+Enge+Segerstolpe+Xin_2016+Lawlor	20	0.965569	ComBat+PCA	NA	5	0.491317
Quake_Smart-seq2+Quake_10x	10	0.863165	Cell_BLAST	0	7	0.245833
Montoro_10x+Plasschaert	10	0.953882	Cell_BLAST	0	5	0.398482
Baron_human+Muraro+Enge+Segerstolpe+Xin_2016+Lawlor	20	0.962408	CCA_anchor+PCA	NA	3	0.889133
Montoro_10x+Plasschaert	50	0.835261	CCA	NA	3	0.929163
Baron_human+Muraro+Enge+Segerstolpe+Xin_2016+Lawlor	50	0.95246	scPhere	NA	9	0.758661
Baron_human+Baron_mouse	10	0.976617	Cell_BLAST	0	0	0.200541
Baron_human+Muraro+Enge+Segerstolpe+Xin_2016+Lawlor	2	0.575126	SAUCIE	NA	7	0.190069
Montoro_10x+Plasschaert	50	0.963007	MNN+PCA	NA	2	0.287391
Baron_human+Muraro+Enge+Segerstolpe+Xin_2016+Lawlor	50	0.973071	PCA	NA	15	0.0860098
Baron_human+Baron_mouse	20	0.975423	CCA_anchor+PCA	NA	2	0.574064
Baron_human+Muraro+Enge+Segerstolpe+Xin_2016+Lawlor	10	0.924064	CCA	NA	1	0.385808
Baron_human+Baron_mouse	10	0.92469	Cell_BLAST	0.1	6	0.907994
Baron_human+Baron_mouse	10	0.971555	PCA	NA	3	0.027866
Montoro_10x+Plasschaert	20	0.962898	PCA	NA	12	0.00516156
Baron_human+Baron_mouse	5	0.963722	scPhere	NA	6	0.550897
Baron_human+Baron_mouse	10	0.975938	Cell_BLAST	0	7	0.134951
Quake_Smart-seq2+Quake_10x	10	0.702223	Cell_BLAST	1	15	0.889326
Quake_Smart-seq2+Quake_10x	20	0.79471	CCA_anchor+PCA	NA	8	0.609591
Quake_Smart-seq2+Quake_10x	10	0.726499	ComBat+PCA	NA	15	0.441018
Baron_human+Baron_mouse	5	0.841006	CCA	NA	4	0.635991
Baron_human+Muraro+Enge+Segerstolpe+Xin_2016+Lawlor	10	0.96415	scVI	NA	1	0.460885
Baron_human+Baron_mouse	20	0.965042	scPhere	NA	1	0.453996
Baron_human+Baron_mouse	10	0.885109	Cell_BLAST	0.1	14	0.921802
Baron_human+Baron_mouse	20	0.887576	CCA	NA	13	0.685229
Baron_human+Baron_mouse	10	0.901726	Cell_BLAST	0.05	14	0.908351
Baron_human+Muraro+Enge+Segerstolpe+Xin_2016+Lawlor	10	0.958834	MNN+PCA	NA	8	0.718924
Baron_human+Baron_mouse	50	0.719189	CCA	NA	2	0.80509
Baron_human+Baron_mouse	50	0.978373	PCA	NA	15	0.0176927
Quake_Smart-seq2+Quake_10x	20	0.794691	CCA_anchor+PCA	NA	15	0.609322
Baron_human+Muraro+Enge+Segerstolpe+Xin_2016+Lawlor	20	0.947008	Harmony	NA	12	0.749511
Baron_human+Muraro+Enge+Segerstolpe+Xin_2016+Lawlor	2	0.655287	PCA	NA	11	0.737821
Baron_human+Muraro+Enge+Segerstolpe+Xin_2016+Lawlor	50	0.973071	PCA	NA	8	0.0847813
Quake_Smart-seq2+Quake_10x	50	0.857944	PCA	NA	2	0.144058
Montoro_10x+Plasschaert	2	0.911253	scVI	NA	4	0.50279
Montoro_10x+Plasschaert	10	0.960768	PCA	NA	15	0.000325748
Montoro_10x+Plasschaert	10	0.951654	Cell_BLAST	0.01	2	0.912798
Baron_human+Baron_mouse	5	0.892312	ComBat+PCA	NA	15	0.214034
Baron_human+Baron_mouse	20	0.972032	ComBat+PCA	NA	9	0.103307
Baron_human+Baron_mouse	2	0.568371	Harmony	NA	7	0.857264
Quake_Smart-seq2+Quake_10x	5	0.602918	ComBat+PCA	NA	2	0.507721
Baron_human+Baron_mouse	20	0.975424	CCA_anchor+PCA	NA	15	0.574203
Quake_Smart-seq2+Quake_10x	2	0.33959	ComBat+PCA	NA	10	0.74394
Baron_human+Baron_mouse	20	0.977332	PCA	NA	1	0.0235405
Montoro_10x+Plasschaert	2	0.927098	ComBat+PCA	NA	9	0.752575
Montoro_10x+Plasschaert	2	0.927098	ComBat+PCA	NA	10	0.752796
Quake_Smart-seq2+Quake_10x	20	0.838917	scPhere	NA	1	0.453375
Baron_human+Baron_mouse	10	0.97612	Cell_BLAST	0	6	0.106778
Quake_Smart-seq2+Quake_10x	5	0.602918	ComBat+PCA	NA	11	0.507415
Quake_Smart-seq2+Quake_10x	10	0.747071	CCA_anchor+PCA	NA	3	0.574589
Baron_human+Baron_mouse	10	0.898238	Cell_BLAST	0.1	13	0.890181
Quake_Smart-seq2+Quake_10x	20	0.792374	ComBat+PCA	NA	0	0.40107
Quake_Smart-seq2+Quake_10x	10	0.70822	Cell_BLAST	0.1	7	0.863771
Baron_human+Baron_mouse	10	0.971556	PCA	NA	6	0.0278632
Baron_human+Muraro+Enge+Segerstolpe+Xin_2016+Lawlor	10	0.963766	Cell_BLAST	0.005	7	0.774877
Montoro_10x+Plasschaert	20	0.959891	ComBat+PCA	NA	15	0.305764
Baron_human+Muraro+Enge+Segerstolpe+Xin_2016+Lawlor	10	0.875237	Cell_BLAST	1	5	0.873192
Baron_human+Baron_mouse	20	0.977332	PCA	NA	2	0.0215787
Quake_Smart-seq2+Quake_10x	2	0.462585	PCA	NA	14	0.649761
Baron_human+Muraro+Enge+Segerstolpe+Xin_2016+Lawlor	10	0.951866	ComBat+PCA	NA	7	0.534344
Montoro_10x+Plasschaert	5	0.957546	MNN+PCA	NA	5	0.342375
Quake_Smart-seq2+Quake_10x	2	0.476805	CCA_anchor+PCA	NA	2	0.74107
Baron_human+Muraro+Enge+Segerstolpe+Xin_2016+Lawlor	20	0.956832	scPhere	NA	13	0.725998
Quake_Smart-seq2+Quake_10x	10	0.703207	Harmony	NA	6	0.641355
Quake_Smart-seq2+Quake_10x	20	0.835982	scPhere	NA	7	0.489867
Baron_human+Baron_mouse	20	0.966777	scVI	NA	14	0.240353
Baron_human+Muraro+Enge+Segerstolpe+Xin_2016+Lawlor	10	0.963068	Cell_BLAST	0.005	4	0.767491
Baron_human+Muraro+Enge+Segerstolpe+Xin_2016+Lawlor	50	0.952883	scPhere	NA	6	0.754381
Baron_human+Baron_mouse	2	0.54955	ComBat+PCA	NA	15	0.300321
Baron_human+Muraro+Enge+Segerstolpe+Xin_2016+Lawlor	50	0.964718	MNN+PCA	NA	10	0.663585
Baron_human+Muraro+Enge+Segerstolpe+Xin_2016+Lawlor	5	0.91772	CCA_anchor+PCA	NA	8	0.834349
Quake_Smart-seq2+Quake_10x	50	0.798572	Harmony	NA	3	0.663071
Baron_human+Muraro+Enge+Segerstolpe+Xin_2016+Lawlor	2	0.927411	scVI	NA	11	0.784241
Baron_human+Muraro+Enge+Segerstolpe+Xin_2016+Lawlor	20	0.962413	CCA_anchor+PCA	NA	1	0.889265
Montoro_10x+Plasschaert	5	0.952825	CCA_anchor+PCA	NA	7	0.611524
Montoro_10x+Plasschaert	10	0.953329	Cell_BLAST	0.01	1	0.902212
Quake_Smart-seq2+Quake_10x	10	0.726499	ComBat+PCA	NA	1	0.44158
Montoro_10x+Plasschaert	20	0.956703	Harmony	NA	7	0.707962
Baron_human+Baron_mouse	10	0.973465	Cell_BLAST	0	11	0.114535
Quake_Smart-seq2+Quake_10x	50	0.859595	scVI	NA	4	0.464436
Montoro_10x+Plasschaert	10	0.945171	Cell_BLAST	0.1	2	0.933456
Baron_human+Baron_mouse	5	0.918914	PCA	NA	13	0.0281339
Montoro_10x+Plasschaert	5	0.954135	scVI	NA	11	0.692752
Quake_Smart-seq2+Quake_10x	50	0.858062	scVI	NA	3	0.46953
Baron_human+Muraro+Enge+Segerstolpe+Xin_2016+Lawlor	2	0.535644	ComBat+PCA	NA	6	0.768943
Baron_human+Muraro+Enge+Segerstolpe+Xin_2016+Lawlor	10	0.958834	MNN+PCA	NA	12	0.717796
Baron_human+Muraro+Enge+Segerstolpe+Xin_2016+Lawlor	2	0.655287	PCA	NA	7	0.735378
Baron_human+Baron_mouse	50	0.719112	CCA	NA	4	0.801058
Quake_Smart-seq2+Quake_10x	2	0.248354	SAUCIE	NA	11	0.939998
Quake_Smart-seq2+Quake_10x	10	0.747071	CCA_anchor+PCA	NA	15	0.574896
Baron_human+Muraro+Enge+Segerstolpe+Xin_2016+Lawlor	5	0.91772	CCA_anchor+PCA	NA	10	0.833332
Baron_human+Baron_mouse	5	0.961698	scPhere	NA	0	0.53399
Montoro_10x+Plasschaert	10	0.914646	Cell_BLAST	1	3	0.903762
Baron_human+Baron_mouse	2	0.693108	MNN+PCA	NA	5	0.679459
Baron_human+Baron_mouse	5	0.930738	MNN+PCA	NA	5	0.55004
Baron_human+Baron_mouse	10	0.913287	CCA	NA	13	0.61373
Quake_Smart-seq2+Quake_10x	10	0.726499	ComBat+PCA	NA	0	0.44128
Baron_human+Muraro+Enge+Segerstolpe+Xin_2016+Lawlor	10	0.956958	Cell_BLAST	0	13	0.314604
Quake_Smart-seq2+Quake_10x	10	0.823323	Cell_BLAST	0.01	12	0.650553
Baron_human+Baron_mouse	10	0.968958	ComBat+PCA	NA	0	0.180295
Quake_Smart-seq2+Quake_10x	10	0.837796	Cell_BLAST	0.005	6	0.605289
Quake_Smart-seq2+Quake_10x	10	0.753888	Cell_BLAST	0.05	8	0.821895
Quake_Smart-seq2+Quake_10x	10	0.714683	Cell_BLAST	0.1	10	0.87499
Montoro_10x+Plasschaert	10	0.949048	CCA	NA	6	0.781448
Baron_human+Baron_mouse	50	0.958059	scPhere	NA	2	0.429877
Baron_human+Baron_mouse	50	0.977421	MNN+PCA	NA	0	0.52675
Quake_Smart-seq2+Quake_10x	5	0.591753	Harmony	NA	4	0.552089
Montoro_10x+Plasschaert	50	0.955754	Harmony	NA	13	0.700862
Baron_human+Baron_mouse	2	0.95697	scPhere	NA	6	0.669735
Quake_Smart-seq2+Quake_10x	20	0.836268	scPhere	NA	10	0.458898
Baron_human+Baron_mouse	2	0.54955	ComBat+PCA	NA	9	0.299763
Baron_human+Muraro+Enge+Segerstolpe+Xin_2016+Lawlor	5	0.892271	CCA	NA	9	0.597882
Quake_Smart-seq2+Quake_10x	2	0.462585	PCA	NA	6	0.650179
Montoro_10x+Plasschaert	5	0.957546	MNN+PCA	NA	9	0.342149
Quake_Smart-seq2+Quake_10x	20	0.792374	ComBat+PCA	NA	13	0.4013
Montoro_10x+Plasschaert	50	0.835244	CCA	NA	5	0.930341
Quake_Smart-seq2+Quake_10x	10	0.726499	ComBat+PCA	NA	11	0.441701
Baron_human+Baron_mouse	5	0.915896	CCA_anchor+PCA	NA	14	0.566632
Quake_Smart-seq2+Quake_10x	5	0.679238	PCA	NA	6	0.059039
Quake_Smart-seq2+Quake_10x	50	0.797113	Harmony	NA	4	0.666307
Baron_human+Muraro+Enge+Segerstolpe+Xin_2016+Lawlor	10	0.919165	CCA	NA	2	0.391779
Montoro_10x+Plasschaert	50	0.95981	CCA_anchor+PCA	NA	5	0.652271
Quake_Smart-seq2+Quake_10x	10	0.772386	PCA	NA	8	0.0414871
Montoro_10x+Plasschaert	10	0.952339	scVI	NA	3	0.56122
Baron_human+Muraro+Enge+Segerstolpe+Xin_2016+Lawlor	10	0.958556	scPhere	NA	4	0.702971
Baron_human+Muraro+Enge+Segerstolpe+Xin_2016+Lawlor	10	0.948749	Cell_BLAST	0.05	6	0.874585
Baron_human+Baron_mouse	10	0.974119	MNN+PCA	NA	2	0.479166
Montoro_10x+Plasschaert	20	0.956646	Harmony	NA	1	0.707265
Baron_human+Muraro+Enge+Segerstolpe+Xin_2016+Lawlor	20	0.965569	ComBat+PCA	NA	8	0.486865
Baron_human+Baron_mouse	10	0.967238	scPhere	NA	13	0.473828
Baron_human+Baron_mouse	50	0.962115	scPhere	NA	12	0.385049
Montoro_10x+Plasschaert	10	0.943781	Cell_BLAST	0.1	14	0.929706
Montoro_10x+Plasschaert	20	0.943356	scVI	NA	1	0.542458
Quake_Smart-seq2+Quake_10x	10	0.719834	Cell_BLAST	0.1	13	0.865491
Baron_human+Baron_mouse	5	0.915896	CCA_anchor+PCA	NA	10	0.572356
Baron_human+Baron_mouse	50	0.975138	CCA_anchor+PCA	NA	13	0.638134
Baron_human+Baron_mouse	20	0.959592	scPhere	NA	3	0.433544
Montoro_10x+Plasschaert	50	0.954836	scPhere	NA	5	0.657169
Baron_human+Muraro+Enge+Segerstolpe+Xin_2016+Lawlor	5	0.958675	scPhere	NA	5	0.677717
Montoro_10x+Plasschaert	10	0.954577	ComBat+PCA	NA	14	0.396124
Quake_Smart-seq2+Quake_10x	20	0.794707	CCA_anchor+PCA	NA	1	0.609109
Montoro_10x+Plasschaert	2	0.769615	Harmony	NA	13	0.465635
Baron_human+Baron_mouse	2	0.693961	CCA	NA	8	0.748236
Baron_human+Muraro+Enge+Segerstolpe+Xin_2016+Lawlor	10	0.961444	Cell_BLAST	0.005	2	0.745177
Baron_human+Muraro+Enge+Segerstolpe+Xin_2016+Lawlor	20	0.956183	scPhere	NA	3	0.712639
Baron_human+Muraro+Enge+Segerstolpe+Xin_2016+Lawlor	10	0.96046	Cell_BLAST	0.01	9	0.825174
Baron_human+Muraro+Enge+Segerstolpe+Xin_2016+Lawlor	2	0.655287	PCA	NA	0	0.736128
Quake_Smart-seq2+Quake_10x	50	0.819387	CCA_anchor+PCA	NA	0	0.619019
Baron_human+Muraro+Enge+Segerstolpe+Xin_2016+Lawlor	5	0.8929	CCA	NA	8	0.673211
Montoro_10x+Plasschaert	5	0.952825	CCA_anchor+PCA	NA	5	0.611619
Baron_human+Baron_mouse	10	0.973603	Cell_BLAST	0	2	0.175112
Quake_Smart-seq2+Quake_10x	10	0.840853	Cell_BLAST	0.005	1	0.596805
Baron_human+Muraro+Enge+Segerstolpe+Xin_2016+Lawlor	50	0.964718	MNN+PCA	NA	8	0.663297
Montoro_10x+Plasschaert	10	0.953797	Cell_BLAST	0.005	5	0.879241
Montoro_10x+Plasschaert	10	0.946165	scVI	NA	12	0.612684
Baron_human+Muraro+Enge+Segerstolpe+Xin_2016+Lawlor	5	0.941696	MNN+PCA	NA	4	0.795779
Baron_human+Muraro+Enge+Segerstolpe+Xin_2016+Lawlor	2	0.528316	Harmony	NA	15	0.787354
Baron_human+Muraro+Enge+Segerstolpe+Xin_2016+Lawlor	10	0.951867	ComBat+PCA	NA	15	0.529973
Baron_human+Muraro+Enge+Segerstolpe+Xin_2016+Lawlor	20	0.962401	CCA_anchor+PCA	NA	5	0.887467
Quake_Smart-seq2+Quake_10x	20	0.794704	CCA_anchor+PCA	NA	0	0.609052
Baron_human+Muraro+Enge+Segerstolpe+Xin_2016+Lawlor	10	0.963337	scPhere	NA	11	0.636732
Baron_human+Baron_mouse	10	0.972136	Cell_BLAST	0.005	8	0.64603
Quake_Smart-seq2+Quake_10x	5	0.829899	scVI	NA	6	0.500476
Baron_human+Muraro+Enge+Segerstolpe+Xin_2016+Lawlor	20	0.950911	Harmony	NA	5	0.749128
Baron_human+Muraro+Enge+Segerstolpe+Xin_2016+Lawlor	10	0.959338	Cell_BLAST	0.001	10	0.478096
Baron_human+Muraro+Enge+Segerstolpe+Xin_2016+Lawlor	20	0.956791	scPhere	NA	7	0.741337
Baron_human+Muraro+Enge+Segerstolpe+Xin_2016+Lawlor	50	0.954569	CCA_anchor+PCA	NA	2	0.884275
Baron_human+Baron_mouse	50	0.97514	CCA_anchor+PCA	NA	0	0.641505
Baron_human+Muraro+Enge+Segerstolpe+Xin_2016+Lawlor	50	0.963344	Harmony	NA	9	0.72486
Baron_human+Muraro+Enge+Segerstolpe+Xin_2016+Lawlor	10	0.960449	scPhere	NA	8	0.672592
Baron_human+Baron_mouse	5	0.918914	PCA	NA	7	0.0288734
Baron_human+Baron_mouse	50	0.975154	CCA_anchor+PCA	NA	1	0.640044
Montoro_10x+Plasschaert	5	0.957546	MNN+PCA	NA	12	0.341878
Quake_Smart-seq2+Quake_10x	5	0.837742	scVI	NA	11	0.51129
Quake_Smart-seq2+Quake_10x	50	0.837815	ComBat+PCA	NA	8	0.407984
Baron_human+Muraro+Enge+Segerstolpe+Xin_2016+Lawlor	10	0.958835	MNN+PCA	NA	1	0.725069
Baron_human+Baron_mouse	5	0.795767	Harmony	NA	5	0.623476
Montoro_10x+Plasschaert	2	0.931003	MNN+PCA	NA	10	0.775564
Baron_human+Baron_mouse	2	0.953568	scPhere	NA	0	0.600099
Baron_human+Muraro+Enge+Segerstolpe+Xin_2016+Lawlor	2	0.609044	MNN+PCA	NA	3	0.887219
Baron_human+Muraro+Enge+Segerstolpe+Xin_2016+Lawlor	10	0.962916	Cell_BLAST	0.01	10	0.828332
Baron_human+Muraro+Enge+Segerstolpe+Xin_2016+Lawlor	10	0.960775	Cell_BLAST	0.005	0	0.762125
Montoro_10x+Plasschaert	10	0.950661	Cell_BLAST	0.01	14	0.908904
Montoro_10x+Plasschaert	10	0.95365	Cell_BLAST	0.005	6	0.858186
Quake_Smart-seq2+Quake_10x	5	0.655835	CCA_anchor+PCA	NA	12	0.627808
Baron_human+Baron_mouse	5	0.972977	scVI	NA	10	0.444348
Baron_human+Baron_mouse	20	0.977239	MNN+PCA	NA	7	0.453506
Baron_human+Baron_mouse	50	0.977421	MNN+PCA	NA	1	0.526023
Montoro_10x+Plasschaert	20	0.941278	scVI	NA	11	0.588078
Montoro_10x+Plasschaert	5	0.957546	MNN+PCA	NA	10	0.342288
Montoro_10x+Plasschaert	50	0.954562	scPhere	NA	4	0.654779
Baron_human+Baron_mouse	10	0.971024	Cell_BLAST	0.001	12	0.204365
Montoro_10x+Plasschaert	2	0.930505	CCA_anchor+PCA	NA	15	0.73654
Baron_human+Baron_mouse	50	0.964574	scPhere	NA	7	0.33613
Quake_Smart-seq2+Quake_10x	10	0.831976	Cell_BLAST	0.01	9	0.629493
Baron_human+Muraro+Enge+Segerstolpe+Xin_2016+Lawlor	10	0.959872	Cell_BLAST	0.001	1	0.454226
Montoro_10x+Plasschaert	2	0.833159	PCA	NA	1	6.11879e-06
Baron_human+Muraro+Enge+Segerstolpe+Xin_2016+Lawlor	20	0.96239	CCA_anchor+PCA	NA	15	0.889079
Baron_human+Muraro+Enge+Segerstolpe+Xin_2016+Lawlor	20	0.948608	Harmony	NA	4	0.750597
Montoro_10x+Plasschaert	10	0.949061	CCA	NA	13	0.781557
Quake_Smart-seq2+Quake_10x	20	0.75234	Harmony	NA	4	0.673625
Quake_Smart-seq2+Quake_10x	5	0.836074	scVI	NA	7	0.513268
Baron_human+Muraro+Enge+Segerstolpe+Xin_2016+Lawlor	2	0.830132	CCA	NA	3	0.84556
Baron_human+Muraro+Enge+Segerstolpe+Xin_2016+Lawlor	50	0.973071	PCA	NA	13	0.0870049
Baron_human+Baron_mouse	2	0.724849	CCA_anchor+PCA	NA	2	0.557413
Baron_human+Muraro+Enge+Segerstolpe+Xin_2016+Lawlor	10	0.916496	Cell_BLAST	0.1	1	0.875939
Montoro_10x+Plasschaert	2	0.914935	SAUCIE	NA	9	0.982706
Baron_human+Baron_mouse	50	0.971292	ComBat+PCA	NA	10	0.107882
Baron_human+Muraro+Enge+Segerstolpe+Xin_2016+Lawlor	10	0.960832	Cell_BLAST	0.005	15	0.762204
Baron_human+Baron_mouse	20	0.975422	CCA_anchor+PCA	NA	7	0.570634
Quake_Smart-seq2+Quake_10x	5	0.834859	scVI	NA	5	0.52877
Baron_human+Muraro+Enge+Segerstolpe+Xin_2016+Lawlor	2	0.513677	Harmony	NA	5	0.824953
Baron_human+Muraro+Enge+Segerstolpe+Xin_2016+Lawlor	10	0.918685	Harmony	NA	3	0.786523
Baron_human+Muraro+Enge+Segerstolpe+Xin_2016+Lawlor	10	0.958834	MNN+PCA	NA	9	0.716027
Baron_human+Baron_mouse	10	0.971555	PCA	NA	12	0.0276093
Baron_human+Muraro+Enge+Segerstolpe+Xin_2016+Lawlor	50	0.950973	scPhere	NA	0	0.768656
Quake_Smart-seq2+Quake_10x	20	0.824823	PCA	NA	3	0.0698626
Montoro_10x+Plasschaert	10	0.954367	Cell_BLAST	0.01	13	0.912942
Baron_human+Baron_mouse	10	0.974119	MNN+PCA	NA	5	0.483731
Baron_human+Baron_mouse	50	0.971292	ComBat+PCA	NA	12	0.106393
Baron_human+Muraro+Enge+Segerstolpe+Xin_2016+Lawlor	5	0.91772	CCA_anchor+PCA	NA	0	0.833253
Baron_human+Muraro+Enge+Segerstolpe+Xin_2016+Lawlor	5	0.929921	PCA	NA	13	0.350398
Baron_human+Baron_mouse	10	0.913285	CCA	NA	9	0.61584
Baron_human+Muraro+Enge+Segerstolpe+Xin_2016+Lawlor	50	0.960682	Harmony	NA	7	0.724872
Baron_human+Muraro+Enge+Segerstolpe+Xin_2016+Lawlor	5	0.960213	scPhere	NA	15	0.667467
Baron_human+Baron_mouse	5	0.915896	CCA_anchor+PCA	NA	12	0.569122
Quake_Smart-seq2+Quake_10x	10	0.864405	Cell_BLAST	0	13	0.279833
Baron_human+Muraro+Enge+Segerstolpe+Xin_2016+Lawlor	20	0.963952	MNN+PCA	NA	3	0.661457
Quake_Smart-seq2+Quake_10x	20	0.754157	Harmony	NA	6	0.669823
Quake_Smart-seq2+Quake_10x	5	0.833005	scPhere	NA	4	0.511317
Baron_human+Baron_mouse	10	0.968958	ComBat+PCA	NA	6	0.178547
Baron_human+Muraro+Enge+Segerstolpe+Xin_2016+Lawlor	20	0.965569	ComBat+PCA	NA	0	0.489432
Quake_Smart-seq2+Quake_10x	10	0.726499	ComBat+PCA	NA	14	0.44135
Montoro_10x+Plasschaert	10	0.960768	PCA	NA	10	0.000328548
Montoro_10x+Plasschaert	50	0.959829	CCA_anchor+PCA	NA	8	0.652647
Baron_human+Baron_mouse	20	0.977239	MNN+PCA	NA	6	0.45353
Baron_human+Muraro+Enge+Segerstolpe+Xin_2016+Lawlor	50	0.964718	MNN+PCA	NA	9	0.663324
[truncated: 906 more rows]

## Sheet: Cell querying
Group	MBA	Method	Negative type MBA	Positive type MBA	Random seed	Threshold
Pancreas	0.531032	scmap	0.400675	0.661389	0	0
Pancreas	0.531044	scmap	0.400698	0.661389	0	0.1
Pancreas	0.54359	scmap	0.42579	0.661389	0	0.2
Pancreas	0.606536	scmap	0.553454	0.659619	0	0.3
Pancreas	0.698731	scmap	0.738813	0.65865	0	0.4
Pancreas	0.769716	scmap	0.885039	0.654392	0	0.5
Pancreas	0.786299	scmap	0.928359	0.644238	0	0.55
Pancreas	0.805306	scmap	0.980022	0.63059	0	0.6
Pancreas	0.791798	scmap	0.995429	0.588167	0	0.65
Pancreas	0.753397	scmap	0.999688	0.507106	0	0.7
Pancreas	0.661215	scmap	1	0.322431	0	0.75
Pancreas	0.541898	scmap	1	0.0837965	0	0.8
Pancreas	0.5	scmap	1	0	0	0.9
Pancreas	0.5	scmap	1	0	0	1
Pancreas	0.5	CellFishing.jl	1	0	3	0
Pancreas	0.5	CellFishing.jl	1	0	3	20
Pancreas	0.502561	CellFishing.jl	1	0.00512129	3	50
Pancreas	0.524329	CellFishing.jl	0.997444	0.0512147	3	70
Pancreas	0.536325	CellFishing.jl	0.974422	0.0982279	3	80
Pancreas	0.525536	CellFishing.jl	0.894087	0.156986	3	90
Pancreas	0.540903	CellFishing.jl	0.800792	0.281014	3	100
Pancreas	0.564407	CellFishing.jl	0.718175	0.410639	3	110
Pancreas	0.570488	CellFishing.jl	0.619706	0.521271	3	120
Pancreas	0.556374	CellFishing.jl	0.493298	0.61945	3	130
Pancreas	0.535203	CellFishing.jl	0.437396	0.63301	3	140
Pancreas	0.542981	CellFishing.jl	0.423532	0.66243	3	160
Pancreas	0.544223	CellFishing.jl	0.425882	0.662563	3	180
Pancreas	0.544223	CellFishing.jl	0.425882	0.662563	3	200
Trachea	0.5	Cell_BLAST	1	0	3	0.0001
Trachea	0.500296	Cell_BLAST	1	0.000592928	3	0.0005
Trachea	0.503588	Cell_BLAST	1	0.00717524	3	0.001
Trachea	0.572494	Cell_BLAST	1	0.144987	3	0.005
Trachea	0.661836	Cell_BLAST	1	0.323671	3	0.01
Trachea	0.745642	Cell_BLAST	1	0.491284	3	0.02
Trachea	0.82121	Cell_BLAST	1	0.642421	3	0.03
Trachea	0.870152	Cell_BLAST	1	0.740305	3	0.05
Trachea	0.916566	Cell_BLAST	0.99179	0.841341	3	0.1
Trachea	0.856556	Cell_BLAST	0.842448	0.870665	3	0.2
Trachea	0.812419	Cell_BLAST	0.762891	0.861948	3	0.3
Trachea	0.775685	Cell_BLAST	0.698139	0.85323	3	0.4
Trachea	0.749652	Cell_BLAST	0.646073	0.85323	3	0.5
Trachea	0.693129	Cell_BLAST	0.533028	0.85323	3	1
Trachea	0.5	CellFishing.jl	1	0	1	0
Trachea	0.5	CellFishing.jl	1	0	1	20
Trachea	0.566371	CellFishing.jl	0.99999	0.132753	1	50
Trachea	0.743715	CellFishing.jl	0.997995	0.489435	1	70
Trachea	0.79582	CellFishing.jl	0.991233	0.600406	1	80
Trachea	0.824873	CellFishing.jl	0.975335	0.674411	1	90
Trachea	0.848189	CellFishing.jl	0.952342	0.744037	1	100
Trachea	0.848743	CellFishing.jl	0.90706	0.790425	1	110
Trachea	0.836245	CellFishing.jl	0.831551	0.840939	1	120
Trachea	0.802452	CellFishing.jl	0.724539	0.880365	1	130
Trachea	0.749721	CellFishing.jl	0.580589	0.918853	1	140
Trachea	0.627579	CellFishing.jl	0.295602	0.959556	1	160
Trachea	0.542948	CellFishing.jl	0.121333	0.964563	1	180
Trachea	0.532623	CellFishing.jl	0.100684	0.964563	1	200
Pancreas	0.513311	scmap	0.388454	0.638168	2	0
Pancreas	0.513335	scmap	0.388502	0.638168	2	0.1
Pancreas	0.527133	scmap	0.416097	0.638168	2	0.2
Pancreas	0.592589	scmap	0.549787	0.635391	2	0.3
Pancreas	0.671582	scmap	0.710002	0.633163	2	0.4
Pancreas	0.733026	scmap	0.837078	0.628973	2	0.5
Pancreas	0.750082	scmap	0.880799	0.619365	2	0.55
Pancreas	0.77205	scmap	0.941482	0.602617	2	0.6
Pancreas	0.760151	scmap	0.957274	0.563028	2	0.65
Pancreas	0.74351	scmap	0.999945	0.487075	2	0.7
Pancreas	0.65518	scmap	1	0.31036	2	0.75
Pancreas	0.533743	scmap	1	0.0674853	2	0.8
Pancreas	0.5	scmap	1	0	2	0.9
Pancreas	0.5	scmap	1	0	2	1
Lung	0.54127	Cell_BLAST	0.971429	0.111111	1	0.0001
Lung	0.541329	Cell_BLAST	0.971384	0.111274	1	0.0005
Lung	0.542383	Cell_BLAST	0.971023	0.113743	1	0.001
Lung	0.577013	Cell_BLAST	0.967795	0.186231	1	0.005
Lung	0.638534	Cell_BLAST	0.965934	0.311134	1	0.01
Lung	0.756078	Cell_BLAST	0.960683	0.551473	1	0.02
Lung	0.821368	Cell_BLAST	0.949455	0.693281	1	0.03
Lung	0.867319	Cell_BLAST	0.888835	0.845803	1	0.05
Lung	0.777347	Cell_BLAST	0.629093	0.925602	1	0.1
Lung	0.712382	Cell_BLAST	0.500092	0.924671	1	0.2
Lung	0.69637	Cell_BLAST	0.470633	0.922107	1	0.3
Lung	0.689024	Cell_BLAST	0.458307	0.919741	1	0.4
Lung	0.683414	Cell_BLAST	0.447615	0.919213	1	0.5
Lung	0.677441	Cell_BLAST	0.436279	0.918604	1	1
Lung	0.543186	Cell_BLAST	0.971293	0.115079	3	0.0001
Lung	0.543522	Cell_BLAST	0.971248	0.115796	3	0.0005
Lung	0.544793	Cell_BLAST	0.971113	0.118472	3	0.001
Lung	0.579429	Cell_BLAST	0.968013	0.190845	3	0.005
Lung	0.636025	Cell_BLAST	0.964025	0.308025	3	0.01
Lung	0.74442	Cell_BLAST	0.964147	0.524693	3	0.02
Lung	0.828849	Cell_BLAST	0.962568	0.69513	3	0.03
Lung	0.888563	Cell_BLAST	0.916345	0.860781	3	0.05
Lung	0.814814	Cell_BLAST	0.694972	0.934655	3	0.1
Lung	0.749295	Cell_BLAST	0.560047	0.938544	3	0.2
Lung	0.727682	Cell_BLAST	0.52306	0.932304	3	0.3
Lung	0.714251	Cell_BLAST	0.497046	0.931456	3	0.4
Lung	0.706861	Cell_BLAST	0.483814	0.929907	3	0.5
Lung	0.676626	Cell_BLAST	0.423506	0.929746	3	1
Pancreas	0.5	CellFishing.jl	1	0	1	0
Pancreas	0.5	CellFishing.jl	1	0	1	20
Pancreas	0.502156	CellFishing.jl	1	0.00431267	1	50
Pancreas	0.512189	CellFishing.jl	0.975858	0.0485194	1	70
Pancreas	0.495314	CellFishing.jl	0.900216	0.090411	1	80
Pancreas	0.498719	CellFishing.jl	0.811862	0.185576	1	90
Pancreas	0.527155	CellFishing.jl	0.745494	0.308816	1	100
Pancreas	0.578141	CellFishing.jl	0.680066	0.476217	1	110
Pancreas	0.555955	CellFishing.jl	0.565468	0.546441	1	120
Pancreas	0.537869	CellFishing.jl	0.445226	0.630511	1	130
Pancreas	0.526808	CellFishing.jl	0.408461	0.645155	1	140
Pancreas	0.533226	CellFishing.jl	0.413781	0.652671	1	160
Pancreas	0.533626	CellFishing.jl	0.414794	0.652458	1	180
Pancreas	0.533571	CellFishing.jl	0.414684	0.652458	1	200
Lung	0.664489	scmap	0.464272	0.864706	2	0
Lung	0.664489	scmap	0.464272	0.864706	2	0.1
Lung	0.664632	scmap	0.464558	0.864706	2	0.2
Lung	0.676735	scmap	0.488763	0.864706	2	0.3
Lung	0.720996	scmap	0.577526	0.864465	2	0.4
Lung	0.785622	scmap	0.728161	0.843083	2	0.5
Lung	0.808037	scmap	0.816817	0.799258	2	0.55
Lung	0.80999	scmap	0.88592	0.73406	2	0.6
Lung	0.800312	scmap	0.951741	0.648882	2	0.65
Lung	0.770594	scmap	0.982176	0.559011	2	0.7
Lung	0.689302	scmap	0.978996	0.399608	2	0.75
Lung	0.583259	scmap	0.971857	0.194661	2	0.8
Lung	0.54127	scmap	0.971429	0.111111	2	0.9
Lung	0.54127	scmap	0.971429	0.111111	2	1
Mammary_Gland	0.5	CellFishing.jl	1	0	1	0
Mammary_Gland	0.5	CellFishing.jl	1	0	1	20
Mammary_Gland	0.50021	CellFishing.jl	0.999906	0.000514149	1	50
Mammary_Gland	0.523833	CellFishing.jl	0.987868	0.0597979	1	70
Mammary_Gland	0.56088	CellFishing.jl	0.968964	0.152797	1	80
Mammary_Gland	0.609224	CellFishing.jl	0.937005	0.281444	1	90
Mammary_Gland	0.664872	CellFishing.jl	0.883698	0.446047	1	100
Mammary_Gland	0.720149	CellFishing.jl	0.82064	0.619658	1	110
Mammary_Gland	0.74681	CellFishing.jl	0.733493	0.760127	1	120
Mammary_Gland	0.746293	CellFishing.jl	0.629946	0.862639	1	130
Mammary_Gland	0.711534	CellFishing.jl	0.500706	0.922363	1	140
Mammary_Gland	0.610413	CellFishing.jl	0.277243	0.943583	1	160
Mammary_Gland	0.564345	CellFishing.jl	0.184225	0.944466	1	180
Mammary_Gland	0.560518	CellFishing.jl	0.17657	0.944466	1	200
Pancreas	0.52384	Cell_BLAST	1	0.0476802	3	0.0001
Pancreas	0.530033	Cell_BLAST	1	0.0600657	3	0.0005
Pancreas	0.545828	Cell_BLAST	1	0.0916568	3	0.001
Pancreas	0.65429	Cell_BLAST	1	0.30858	3	0.005
Pancreas	0.702041	Cell_BLAST	0.999836	0.404245	3	0.01
Pancreas	0.747473	Cell_BLAST	0.985847	0.509099	3	0.02
Pancreas	0.775149	Cell_BLAST	0.953738	0.59656	3	0.03
Pancreas	0.801957	Cell_BLAST	0.955819	0.648094	3	0.05
Pancreas	0.767828	Cell_BLAST	0.871864	0.663792	3	0.1
Pancreas	0.675388	Cell_BLAST	0.684354	0.666423	3	0.2
Pancreas	0.672508	Cell_BLAST	0.679203	0.665813	3	0.3
Pancreas	0.693142	Cell_BLAST	0.719578	0.666705	3	0.4
Pancreas	0.710828	Cell_BLAST	0.754665	0.666991	3	0.5
Pancreas	0.760953	Cell_BLAST	0.858396	0.663511	3	1
Trachea	0.5	CellFishing.jl	1	0	2	0
Trachea	0.5	CellFishing.jl	1	0	2	20
Trachea	0.569733	CellFishing.jl	0.999991	0.139475	2	50
Trachea	0.718916	CellFishing.jl	0.998965	0.438866	2	70
Trachea	0.787555	CellFishing.jl	0.994983	0.580127	2	80
Trachea	0.816957	CellFishing.jl	0.982654	0.65126	2	90
Trachea	0.836058	CellFishing.jl	0.963282	0.708833	2	100
Trachea	0.847939	CellFishing.jl	0.926298	0.76958	2	110
Trachea	0.833357	CellFishing.jl	0.852194	0.81452	2	120
Trachea	0.800154	CellFishing.jl	0.742321	0.857986	2	130
Trachea	0.758469	CellFishing.jl	0.604125	0.912814	2	140
Trachea	0.635094	CellFishing.jl	0.311099	0.959088	2	160
Trachea	0.540887	CellFishing.jl	0.116884	0.96489	2	180
Trachea	0.529645	CellFishing.jl	0.0943452	0.964945	2	200
Lung	0.691022	scmap	0.516497	0.865548	1	0
Lung	0.691022	scmap	0.516497	0.865548	1	0.1
Lung	0.691165	scmap	0.516782	0.865548	1	0.2
Lung	0.704005	scmap	0.542462	0.865548	1	0.3
Lung	0.746547	scmap	0.627996	0.865098	1	0.4
Lung	0.802451	scmap	0.7585	0.846402	1	0.5
Lung	0.821848	scmap	0.841769	0.801928	1	0.55
Lung	0.81996	scmap	0.908071	0.731848	1	0.6
Lung	0.803919	scmap	0.96057	0.647269	1	0.65
Lung	0.76973	scmap	0.984775	0.554685	1	0.7
Lung	0.684477	scmap	0.977825	0.391129	1	0.75
Lung	0.591735	scmap	0.97295	0.210519	1	0.8
Lung	0.54127	scmap	0.971429	0.111111	1	0.9
Lung	0.54127	scmap	0.971429	0.111111	1	1
Pancreas	0.539703	Cell_BLAST	1	0.0794053	2	0.0001
Pancreas	0.545929	Cell_BLAST	1	0.0918585	2	0.0005
Pancreas	0.568188	Cell_BLAST	1	0.136375	2	0.001
Pancreas	0.662174	Cell_BLAST	1	0.324348	2	0.005
Pancreas	0.71086	Cell_BLAST	0.999945	0.421774	2	0.01
Pancreas	0.748207	Cell_BLAST	0.983682	0.512732	2	0.02
Pancreas	0.767407	Cell_BLAST	0.960923	0.573891	2	0.03
Pancreas	0.778135	Cell_BLAST	0.930298	0.625973	2	0.05
Pancreas	0.745432	Cell_BLAST	0.837656	0.653208	2	0.1
Pancreas	0.71175	Cell_BLAST	0.71437	0.70913	2	0.2
Pancreas	0.725302	Cell_BLAST	0.737865	0.712739	2	0.3
Pancreas	0.742636	Cell_BLAST	0.771286	0.713985	2	0.4
Pancreas	0.748187	Cell_BLAST	0.785064	0.711311	2	0.5
Pancreas	0.776649	Cell_BLAST	0.8453	0.707999	2	1
Lung	0.687638	scmap	0.511617	0.86366	0	0
Lung	0.687638	scmap	0.511617	0.86366	0	0.1
Lung	0.687682	scmap	0.511703	0.86366	0	0.2
Lung	0.698173	scmap	0.532686	0.86366	0	0.3
Lung	0.741351	scmap	0.619652	0.863051	0	0.4
Lung	0.80067	scmap	0.760493	0.840846	0	0.5
Lung	0.82294	scmap	0.843344	0.802537	0	0.55
Lung	0.825541	scmap	0.916638	0.734444	0	0.6
Lung	0.809812	scmap	0.96919	0.650435	0	0.65
Lung	0.779674	scmap	0.98424	0.575108	0	0.7
Lung	0.687017	scmap	0.979988	0.394045	0	0.75
Lung	0.591161	scmap	0.973086	0.209237	0	0.8
Lung	0.54127	scmap	0.971429	0.111111	0	0.9
Lung	0.54127	scmap	0.971429	0.111111	0	1
Mammary_Gland	0.5	CellFishing.jl	1	0	0	0
Mammary_Gland	0.5	CellFishing.jl	1	0	0	20
Mammary_Gland	0.500694	CellFishing.jl	0.999889	0.00149843	0	50
Mammary_Gland	0.530291	CellFishing.jl	0.990923	0.0696594	0	70
Mammary_Gland	0.561437	CellFishing.jl	0.963037	0.159837	0	80
Mammary_Gland	0.598144	CellFishing.jl	0.911617	0.28467	0	90
Mammary_Gland	0.656518	CellFishing.jl	0.863767	0.449269	0	100
Mammary_Gland	0.708245	CellFishing.jl	0.805987	0.610503	0	110
Mammary_Gland	0.746455	CellFishing.jl	0.725872	0.767038	0	120
Mammary_Gland	0.734088	CellFishing.jl	0.601628	0.866548	0	130
Mammary_Gland	0.696166	CellFishing.jl	0.474777	0.917556	0	140
Mammary_Gland	0.615196	CellFishing.jl	0.283579	0.946814	0	160
Mammary_Gland	0.571888	CellFishing.jl	0.196795	0.946981	0	180
Mammary_Gland	0.571005	CellFishing.jl	0.195134	0.946876	0	200
Lung	0.543913	Cell_BLAST	0.971248	0.116578	0	0.0001
Lung	0.544011	Cell_BLAST	0.971203	0.116819	0	0.0005
Lung	0.546734	Cell_BLAST	0.971203	0.122265	0	0.001
Lung	0.58108	Cell_BLAST	0.967573	0.194587	0	0.005
Lung	0.645762	Cell_BLAST	0.965625	0.325899	0	0.01
Lung	0.754447	Cell_BLAST	0.96621	0.542685	0	0.02
Lung	0.838434	Cell_BLAST	0.963722	0.713147	0	0.03
Lung	0.898265	Cell_BLAST	0.932851	0.863678	0	0.05
Lung	0.824602	Cell_BLAST	0.70645	0.942754	0	0.1
Lung	0.750155	Cell_BLAST	0.557819	0.942492	0	0.2
Lung	0.728301	Cell_BLAST	0.515313	0.941288	0	0.3
Lung	0.715391	Cell_BLAST	0.489978	0.940803	0	0.4
Lung	0.70666	Cell_BLAST	0.472758	0.940562	0	0.5
Lung	0.682518	Cell_BLAST	0.424475	0.940562	0	1
Mammary_Gland	0.5	CellFishing.jl	1	0	3	0
Mammary_Gland	0.5	CellFishing.jl	1	0	3	20
Mammary_Gland	0.500178	CellFishing.jl	0.999811	0.000544885	3	50
Mammary_Gland	0.517679	CellFishing.jl	0.980997	0.0543603	3	70
Mammary_Gland	0.550093	CellFishing.jl	0.947236	0.152949	3	80
Mammary_Gland	0.597206	CellFishing.jl	0.904699	0.289713	3	90
Mammary_Gland	0.656615	CellFishing.jl	0.849923	0.463306	3	100
Mammary_Gland	0.704727	CellFishing.jl	0.782035	0.62742	3	110
Mammary_Gland	0.73993	CellFishing.jl	0.699441	0.780419	3	120
Mammary_Gland	0.734351	CellFishing.jl	0.596485	0.872217	3	130
Mammary_Gland	0.682595	CellFishing.jl	0.445507	0.919683	3	140
Mammary_Gland	0.598909	CellFishing.jl	0.253534	0.944284	3	160
Mammary_Gland	0.559932	CellFishing.jl	0.174574	0.945289	3	180
Mammary_Gland	0.557507	CellFishing.jl	0.169726	0.945289	3	200
Trachea	0.650198	scmap	0.484572	0.815824	3	0
Trachea	0.650199	scmap	0.484574	0.815824	3	0.1
Trachea	0.650643	scmap	0.485462	0.815824	3	0.2
Trachea	0.667631	scmap	0.519438	0.815824	3	0.3
Trachea	0.738162	scmap	0.6605	0.815824	3	0.4
Trachea	0.819925	scmap	0.834203	0.805647	3	0.5
Trachea	0.822377	scmap	0.886881	0.757873	3	0.55
Trachea	0.795235	scmap	0.948413	0.642057	3	0.6
Trachea	0.7176	scmap	0.982226	0.452973	3	0.65
Trachea	0.659327	scmap	0.998715	0.319938	3	0.7
Trachea	0.588735	scmap	0.999997	0.177473	3	0.75
Trachea	0.505626	scmap	1	0.011251	3	0.8
Trachea	0.5	scmap	1	0	3	0.9
Trachea	0.5	scmap	1	0	3	1
Mammary_Gland	0.5	Cell_BLAST	1	0	1	0.0001
Mammary_Gland	0.523932	Cell_BLAST	1	0.0478632	1	0.0005
Mammary_Gland	0.564347	Cell_BLAST	0.99949	0.129204	1	0.001
Mammary_Gland	0.717679	Cell_BLAST	0.995763	0.439594	1	0.005
Mammary_Gland	0.806045	Cell_BLAST	0.987013	0.625077	1	0.01
Mammary_Gland	0.887296	Cell_BLAST	0.963465	0.811126	1	0.02
Mammary_Gland	0.909345	Cell_BLAST	0.928482	0.890209	1	0.03
Mammary_Gland	0.879191	Cell_BLAST	0.806118	0.952265	1	0.05
Mammary_Gland	0.743251	Cell_BLAST	0.51368	0.972822	1	0.1
Mammary_Gland	0.616517	Cell_BLAST	0.260448	0.972586	1	0.2
Mammary_Gland	0.576892	Cell_BLAST	0.182807	0.970977	1	0.3
Mammary_Gland	0.56021	Cell_BLAST	0.149579	0.97084	1	0.4
Mammary_Gland	0.555808	Cell_BLAST	0.140671	0.970946	1	0.5
Mammary_Gland	0.551883	Cell_BLAST	0.132821	0.970946	1	1
Mammary_Gland	0.5	CellFishing.jl	1	0	2	0
Mammary_Gland	0.5	CellFishing.jl	1	0	2	20
Mammary_Gland	0.500293	CellFishing.jl	0.999906	0.000681106	2	50
Mammary_Gland	0.512218	CellFishing.jl	0.983533	0.0409042	2	70
Mammary_Gland	0.545138	CellFishing.jl	0.948421	0.141856	2	80
Mammary_Gland	0.591715	CellFishing.jl	0.902919	0.280511	2	90
Mammary_Gland	0.646654	CellFishing.jl	0.845545	0.447763	2	100
Mammary_Gland	0.696552	CellFishing.jl	0.774972	0.618133	2	110
Mammary_Gland	0.729031	CellFishing.jl	0.693403	0.764659	2	120
Mammary_Gland	0.725052	CellFishing.jl	0.581674	0.868429	2	130
Mammary_Gland	0.685375	CellFishing.jl	0.452393	0.918358	2	140
Mammary_Gland	0.603323	CellFishing.jl	0.265791	0.940856	2	160
Mammary_Gland	0.565466	CellFishing.jl	0.188829	0.942103	2	180
Mammary_Gland	0.564535	CellFishing.jl	0.186689	0.942382	2	200
Trachea	0.670211	scmap	0.508076	0.832346	2	0
Trachea	0.670211	scmap	0.508077	0.832346	2	0.1
Trachea	0.670789	scmap	0.509233	0.832346	2	0.2
Trachea	0.685573	scmap	0.5388	0.832346	2	0.3
Trachea	0.745797	scmap	0.659248	0.832346	2	0.4
Trachea	0.821467	scmap	0.827856	0.815077	2	0.5
Trachea	0.822138	scmap	0.890697	0.75358	2	0.55
Trachea	0.789416	scmap	0.948794	0.630038	2	0.6
Trachea	0.711829	scmap	0.984088	0.43957	2	0.65
Trachea	0.654173	scmap	0.998896	0.30945	2	0.7
Trachea	0.582164	scmap	0.999997	0.164331	2	0.75
Trachea	0.50435	scmap	1	0.00869909	2	0.8
Trachea	0.5	scmap	1	0	2	0.9
Trachea	0.5	scmap	1	0	2	1
Mammary_Gland	0.594981	scmap	0.293436	0.896526	0	0
Mammary_Gland	0.594981	scmap	0.293436	0.896526	0	0.1
Mammary_Gland	0.59507	scmap	0.293613	0.896526	0	0.2
Mammary_Gland	0.600654	scmap	0.304782	0.896526	0	0.3
Mammary_Gland	0.62713	scmap	0.35784	0.896421	0	0.4
Mammary_Gland	0.701781	scmap	0.507246	0.896315	0	0.5
Mammary_Gland	0.75229	scmap	0.60837	0.89621	0	0.55
Mammary_Gland	0.816498	scmap	0.736997	0.895999	0	0.6
Mammary_Gland	0.877223	scmap	0.860026	0.894421	0	0.65
Mammary_Gland	0.907348	scmap	0.940347	0.874348	0	0.7
Mammary_Gland	0.861363	scmap	0.974029	0.748697	0	0.75
Mammary_Gland	0.71349	scmap	0.9922	0.434781	0	0.8
Mammary_Gland	0.500613	scmap	1	0.00122599	0	0.9
Mammary_Gland	0.5	scmap	1	0	0	1
Mammary_Gland	0.601184	scmap	0.295742	0.906625	2	0
Mammary_Gland	0.601184	scmap	0.295742	0.906625	2	0.1
Mammary_Gland	0.601301	scmap	0.295976	0.906625	2	0.2
Mammary_Gland	0.608425	scmap	0.310224	0.906625	2	0.3
Mammary_Gland	0.635814	scmap	0.365002	0.906625	2	0.4
Mammary_Gland	0.717134	scmap	0.527958	0.906309	2	0.5
Mammary_Gland	0.774834	scmap	0.643359	0.906309	2	0.55
Mammary_Gland	0.836334	scmap	0.766675	0.905993	2	0.6
Mammary_Gland	0.898555	scmap	0.892732	0.904378	2	0.65
Mammary_Gland	0.914144	scmap	0.945535	0.882752	2	0.7
Mammary_Gland	0.865353	scmap	0.976859	0.753846	2	0.75
Mammary_Gland	0.705081	scmap	0.992797	0.417365	2	0.8
Mammary_Gland	0.500393	scmap	1	0.000786591	2	0.9
Mammary_Gland	0.5	scmap	1	0	2	1
Trachea	0.5	CellFishing.jl	1	0	0	0
Trachea	0.5	CellFishing.jl	1	0	0	20
Trachea	0.563792	CellFishing.jl	0.999989	0.127594	0	50
Trachea	0.743187	CellFishing.jl	0.997687	0.488687	0	70
Trachea	0.794624	CellFishing.jl	0.990131	0.599117	0	80
Trachea	0.826973	CellFishing.jl	0.973223	0.680723	0	90
Trachea	0.839455	CellFishing.jl	0.942377	0.736532	0	100
Trachea	0.833974	CellFishing.jl	0.893816	0.774132	0	110
Trachea	0.823443	CellFishing.jl	0.823421	0.823466	0	120
Trachea	0.79339	CellFishing.jl	0.705802	0.880978	0	130
Trachea	0.738375	CellFishing.jl	0.557457	0.919293	0	140
Trachea	0.625691	CellFishing.jl	0.290737	0.960645	0	160
Trachea	0.540849	CellFishing.jl	0.1161	0.965597	0	180
Trachea	0.530083	CellFishing.jl	0.0944601	0.965706	0	200
Lung	0.669735	scmap	0.477205	0.862265	3	0
Lung	0.669735	scmap	0.477205	0.862265	3	0.1
Lung	0.669804	scmap	0.477344	0.862265	3	0.2
Lung	0.680997	scmap	0.499728	0.862265	3	0.3
Lung	0.728688	scmap	0.595436	0.86194	3	0.4
Lung	0.79412	scmap	0.74764	0.8406	3	0.5
Lung	0.813678	scmap	0.831249	0.796107	3	0.55
Lung	0.816584	scmap	0.899836	0.733333	3	0.6
Lung	0.803944	scmap	0.955612	0.652276	3	0.65
Lung	0.773923	scmap	0.980906	0.56694	3	0.7
Lung	0.69792	scmap	0.975642	0.420198	3	0.75
Lung	0.586686	scmap	0.972646	0.200726	3	0.8
Lung	0.54127	scmap	0.971429	0.111111	3	0.9
Lung	0.54127	scmap	0.971429	0.111111	3	1
Lung	0.54127	CellFishing.jl	0.971429	0.111111	2	0
Lung	0.54127	CellFishing.jl	0.971429	0.111111	2	20
Lung	0.59078	CellFishing.jl	0.966021	0.215539	2	50
Lung	0.745501	CellFishing.jl	0.955085	0.535918	2	70
Lung	0.833432	CellFishing.jl	0.946904	0.71996	2	80
Lung	0.878474	CellFishing.jl	0.929761	0.827187	2	90
Lung	0.888142	CellFishing.jl	0.903342	0.872942	2	100
Lung	0.881411	CellFishing.jl	0.866271	0.89655	2	110
Lung	0.858878	CellFishing.jl	0.809135	0.908621	2	120
Lung	0.831393	CellFishing.jl	0.74315	0.919636	2	130
Lung	0.795509	CellFishing.jl	0.66506	0.925959	2	140
Lung	0.711752	CellFishing.jl	0.4917	0.931804	2	160
Lung	0.619692	CellFishing.jl	0.307658	0.931725	2	180
Lung	0.607475	CellFishing.jl	0.283225	0.931725	2	200
Trachea	0.5	CellFishing.jl	1	0	3	0
Trachea	0.5	CellFishing.jl	1	0	3	20
Trachea	0.551548	CellFishing.jl	0.999994	0.103103	3	50
Trachea	0.744596	CellFishing.jl	0.999189	0.490003	3	70
Trachea	0.794681	CellFishing.jl	0.995893	0.593468	3	80
Trachea	0.822821	CellFishing.jl	0.984926	0.660716	3	90
Trachea	0.847466	CellFishing.jl	0.961912	0.73302	3	100
Trachea	0.841973	CellFishing.jl	0.914297	0.769649	3	110
Trachea	0.828248	CellFishing.jl	0.838975	0.817521	3	120
Trachea	0.803885	CellFishing.jl	0.730021	0.877749	3	130
Trachea	0.756279	CellFishing.jl	0.596255	0.916303	3	140
Trachea	0.633047	CellFishing.jl	0.304248	0.961846	3	160
Trachea	0.543129	CellFishing.jl	0.119893	0.966364	3	180
Trachea	0.529607	CellFishing.jl	0.0929603	0.966255	3	200
Pancreas	0.5	CellFishing.jl	1	0	2	0
Pancreas	0.5	CellFishing.jl	1	0	2	20
Pancreas	0.500606	CellFishing.jl	1	0.00121294	2	50
Pancreas	0.514454	CellFishing.jl	0.992092	0.0368168	2	70
Pancreas	0.519206	CellFishing.jl	0.948307	0.0901049	2	80
Pancreas	0.512277	CellFishing.jl	0.854775	0.169778	2	90
Pancreas	0.527697	CellFishing.jl	0.776513	0.278881	2	100
Pancreas	0.560507	CellFishing.jl	0.706286	0.414728	2	110
Pancreas	0.581007	CellFishing.jl	0.605755	0.556258	2	120
Pancreas	0.562082	CellFishing.jl	0.507235	0.616929	2	130
Pancreas	0.569655	CellFishing.jl	0.486876	0.652434	2	140
Pancreas	0.565365	CellFishing.jl	0.469779	0.660952	2	160
Pancreas	0.572713	CellFishing.jl	0.484429	0.660996	2	180
Pancreas	0.572767	CellFishing.jl	0.484538	0.660996	2	200
Pancreas	0.535185	scmap	0.406359	0.664012	3	0
Pancreas	0.535185	scmap	0.406359	0.664012	3	0.1
Pancreas	0.547523	scmap	0.431035	0.664012	3	0.2
Pancreas	0.610547	scmap	0.55875	0.662345	3	0.3
Pancreas	0.681654	scmap	0.708044	0.655265	3	0.4
Pancreas	0.754045	scmap	0.855561	0.652529	3	0.5
Pancreas	0.782653	scmap	0.919772	0.645534	3	0.55
Pancreas	0.7897	scmap	0.949239	0.630161	3	0.6
Pancreas	0.796367	scmap	0.9928	0.599933	3	0.65
Pancreas	0.762164	scmap	0.999617	0.52471	3	0.7
Pancreas	0.65597	scmap	1	0.31194	3	0.75
Pancreas	0.53979	scmap	1	0.0795793	3	0.8
Pancreas	0.5	scmap	1	0	3	0.9
Pancreas	0.5	scmap	1	0	3	1
Mammary_Gland	0.534556	Cell_BLAST	0.999984	0.0691272	0	0.0001
Mammary_Gland	0.538128	Cell_BLAST	0.999984	0.0762729	0	0.0005
Mammary_Gland	0.550406	Cell_BLAST	0.999947	0.100866	0	0.001
Mammary_Gland	0.665493	Cell_BLAST	0.99742	0.333567	0	0.005
Mammary_Gland	0.767224	Cell_BLAST	0.988842	0.545607	0	0.01
Mammary_Gland	0.873419	Cell_BLAST	0.969161	0.777677	0	0.02
Mammary_Gland	0.906312	Cell_BLAST	0.930652	0.881973	0	0.03
Mammary_Gland	0.873075	Cell_BLAST	0.795648	0.950501	0	0.05
Mammary_Gland	0.716238	Cell_BLAST	0.45952	0.972956	0	0.1
Mammary_Gland	0.611485	Cell_BLAST	0.248684	0.974285	0	0.2
Mammary_Gland	0.580417	Cell_BLAST	0.186896	0.973938	0	0.3
Mammary_Gland	0.570012	Cell_BLAST	0.166086	0.973938	0	0.4
Mammary_Gland	0.567169	Cell_BLAST	0.1604	0.973938	0	0.5
Mammary_Gland	0.564454	Cell_BLAST	0.15497	0.973938	0	1
Lung	0.54127	CellFishing.jl	0.971429	0.111111	1	0
Lung	0.547937	CellFishing.jl	0.971429	0.124444	1	20
Lung	0.598333	CellFishing.jl	0.964965	0.231702	1	50
Lung	0.739299	CellFishing.jl	0.951912	0.526686	1	70
Lung	0.827736	CellFishing.jl	0.9472	0.708273	1	80
Lung	0.87215	CellFishing.jl	0.930515	0.813785	1	90
Lung	0.883549	CellFishing.jl	0.899261	0.867838	1	100
Lung	0.880794	CellFishing.jl	0.859362	0.902225	1	110
Lung	0.861741	CellFishing.jl	0.809528	0.913954	1	120
Lung	0.828446	CellFishing.jl	0.736051	0.920841	1	130
Lung	0.793809	CellFishing.jl	0.658115	0.929503	1	140
Lung	0.712888	CellFishing.jl	0.487582	0.938195	1	160
Lung	0.626414	CellFishing.jl	0.314634	0.938195	1	180
Lung	0.616289	CellFishing.jl	0.294383	0.938195	1	200
Pancreas	0.522115	Cell_BLAST	1	0.0442302	0	0.0001
Pancreas	0.532041	Cell_BLAST	1	0.0640825	0	0.0005
Pancreas	0.559315	Cell_BLAST	1	0.11863	0	0.001
Pancreas	0.676139	Cell_BLAST	1	0.352279	0	0.005
Pancreas	0.716521	Cell_BLAST	0.999781	0.433261	0	0.01
Pancreas	0.77335	Cell_BLAST	0.983243	0.563458	0	0.02
Pancreas	0.790359	Cell_BLAST	0.973295	0.607423	0	0.03
Pancreas	0.799369	Cell_BLAST	0.944843	0.653895	0	0.05
Pancreas	0.756709	Cell_BLAST	0.836682	0.676736	0	0.1
Pancreas	0.65678	Cell_BLAST	0.647744	0.665816	0	0.2
Pancreas	0.656973	Cell_BLAST	0.644314	0.669631	0	0.3
Pancreas	0.668856	Cell_BLAST	0.662	0.675711	0	0.4
Pancreas	0.678374	Cell_BLAST	0.676592	0.680156	0	0.5
Pancreas	0.715147	Cell_BLAST	0.74805	0.682243	0	1
Trachea	0.50035	Cell_BLAST	1	0.000700733	2	0.0001
Trachea	0.501132	Cell_BLAST	1	0.00226391	2	0.0005
Trachea	0.504341	Cell_BLAST	1	0.00868113	2	0.001
Trachea	0.56187	Cell_BLAST	1	0.123739	2	0.005
Trachea	0.649976	Cell_BLAST	1	0.299952	2	0.01
Trachea	0.743773	Cell_BLAST	1	0.487547	2	0.02
Trachea	0.820893	Cell_BLAST	1	0.641787	2	0.03
Trachea	0.877799	Cell_BLAST	0.999883	0.755715	2	0.05
Trachea	0.921353	Cell_BLAST	0.987656	0.855049	2	0.1
Trachea	0.857699	Cell_BLAST	0.876993	0.838404	2	0.2
Trachea	0.809645	Cell_BLAST	0.792578	0.826712	2	0.3
Trachea	0.765729	Cell_BLAST	0.713464	0.817994	2	0.4
Trachea	0.737025	Cell_BLAST	0.656056	0.817994	2	0.5
Trachea	0.65575	Cell_BLAST	0.493507	0.817994	2	1
Mammary_Gland	0.602259	scmap	0.304957	0.899561	3	0
Mammary_Gland	0.602259	scmap	0.304957	0.899561	3	0.1
Mammary_Gland	0.602427	scmap	0.305292	0.899561	3	0.2
Mammary_Gland	0.6092	scmap	0.318839	0.899561	3	0.3
Mammary_Gland	0.636402	scmap	0.373243	0.899561	3	0.4
Mammary_Gland	0.715157	scmap	0.531068	0.899245	3	0.5
Mammary_Gland	0.76641	scmap	0.633574	0.899245	3	0.55
Mammary_Gland	0.825004	scmap	0.751185	0.898823	3	0.6
Mammary_Gland	0.88517	scmap	0.873168	0.897172	3	0.65
Mammary_Gland	0.910445	scmap	0.945167	0.875722	3	0.7
Mammary_Gland	0.858128	scmap	0.972174	0.744083	3	0.75
Mammary_Gland	0.698494	scmap	0.990308	0.40668	3	0.8
Mammary_Gland	0.500681	scmap	1	0.00136221	3	0.9
Mammary_Gland	0.5	scmap	1	0	3	1
Pancreas	0.5	CellFishing.jl	1	0	0	0
Pancreas	0.5	CellFishing.jl	1	0	0	20
Pancreas	0.500876	CellFishing.jl	1	0.00175202	0	50
Pancreas	0.517901	CellFishing.jl	0.996021	0.0397803	0	70
Pancreas	0.527849	CellFishing.jl	0.964368	0.0913299	0	80
Pancreas	0.517924	CellFishing.jl	0.869807	0.166042	0	90
Pancreas	0.533559	CellFishing.jl	0.778304	0.288814	0	100
Pancreas	0.579454	CellFishing.jl	0.688128	0.47078	0	110
Pancreas	0.541918	CellFishing.jl	0.529771	0.554066	0	120
Pancreas	0.525576	CellFishing.jl	0.410528	0.640625	0	130
Pancreas	0.526245	CellFishing.jl	0.397608	0.654882	0	140
Pancreas	0.524768	CellFishing.jl	0.385856	0.66368	0	160
Pancreas	0.526466	CellFishing.jl	0.388555	0.664378	0	180
Pancreas	0.526466	CellFishing.jl	0.388555	0.664378	0	200
Mammary_Gland	0.512821	Cell_BLAST	1	0.0256414	2	0.0001
Mammary_Gland	0.520243	Cell_BLAST	1	0.0404868	2	0.0005
Mammary_Gland	0.54047	Cell_BLAST	0.999963	0.0809777	2	0.001
Mammary_Gland	0.682006	Cell_BLAST	0.996773	0.367238	2	0.005
Mammary_Gland	0.789081	Cell_BLAST	0.988483	0.589678	2	0.01
Mammary_Gland	0.891147	Cell_BLAST	0.966606	0.815689	2	0.02
Mammary_Gland	0.91478	Cell_BLAST	0.922851	0.906708	2	0.03
Mammary_Gland	0.860089	Cell_BLAST	0.763853	0.956325	2	0.05
Mammary_Gland	0.719869	Cell_BLAST	0.470348	0.969389	2	0.1
Mammary_Gland	0.603368	Cell_BLAST	0.236915	0.969822	2	0.2
Mammary_Gland	0.564708	Cell_BLAST	0.159769	0.969647	2	0.3
Mammary_Gland	0.548707	Cell_BLAST	0.128325	0.969088	2	0.4
Mammary_Gland	0.542823	Cell_BLAST	0.116558	0.969088	2	0.5
Mammary_Gland	0.541701	Cell_BLAST	0.114313	0.969088	2	1
Trachea	0.5	Cell_BLAST	1	0	1	0.0001
Trachea	0.500728	Cell_BLAST	1	0.00145537	1	0.0005
Trachea	0.502992	Cell_BLAST	1	0.00598375	1	0.001
Trachea	0.54913	Cell_BLAST	1	0.0982591	1	0.005
Trachea	0.627794	Cell_BLAST	1	0.255587	1	0.01
Trachea	0.744553	Cell_BLAST	1	0.489105	1	0.02
Trachea	0.804124	Cell_BLAST	1	0.608247	1	0.03
Trachea	0.881046	Cell_BLAST	0.999963	0.762129	1	0.05
Trachea	0.925611	Cell_BLAST	0.982564	0.868658	1	0.1
Trachea	0.870314	Cell_BLAST	0.875131	0.865497	1	0.2
Trachea	0.812864	Cell_BLAST	0.78111	0.844619	1	0.3
Trachea	0.784008	Cell_BLAST	0.732223	0.835793	1	0.4
Trachea	0.7638	Cell_BLAST	0.691806	0.835793	1	0.5
Trachea	0.75173	Cell_BLAST	0.667721	0.835739	1	1
Trachea	0.650975	scmap	0.476381	0.825569	1	0
Trachea	0.650976	scmap	0.476384	0.825569	1	0.1
Trachea	0.651445	scmap	0.477322	0.825569	1	0.2
Trachea	0.666293	scmap	0.507017	0.825569	1	0.3
Trachea	0.733834	scmap	0.642099	0.825569	1	0.4
Trachea	0.822526	scmap	0.82663	0.818422	1	0.5
Trachea	0.825279	scmap	0.886839	0.763719	1	0.55
Trachea	0.798773	scmap	0.944967	0.652578	1	0.6
Trachea	0.718919	scmap	0.981046	0.456792	1	0.65
Trachea	0.655182	scmap	0.997869	0.312495	1	0.7
Trachea	0.586858	scmap	0.999991	0.173726	1	0.75
Trachea	0.505086	scmap	1	0.010173	1	0.8
Trachea	0.5	scmap	1	0	1	0.9
Trachea	0.5	scmap	1	0	1	1
Mammary_Gland	0.514527	Cell_BLAST	1	0.0290533	3	0.0001
Mammary_Gland	0.519388	Cell_BLAST	1	0.0387769	3	0.0005
Mammary_Gland	0.536481	Cell_BLAST	0.999963	0.0729991	3	0.001
Mammary_Gland	0.689567	Cell_BLAST	0.998025	0.381108	3	0.005
Mammary_Gland	0.785693	Cell_BLAST	0.990522	0.580864	3	0.01
Mammary_Gland	0.87761	Cell_BLAST	0.974178	0.781042	3	0.02
Mammary_Gland	0.912888	Cell_BLAST	0.94842	0.877356	3	0.03
Mammary_Gland	0.902941	Cell_BLAST	0.860648	0.945233	3	0.05
Mammary_Gland	0.766251	Cell_BLAST	0.562559	0.969943	3	0.1
Mammary_Gland	0.630245	Cell_BLAST	0.287719	0.972771	3	0.2
Mammary_Gland	0.586347	Cell_BLAST	0.200821	0.971872	3	0.3
Mammary_Gland	0.571396	Cell_BLAST	0.170921	0.971872	3	0.4
Mammary_Gland	0.560044	Cell_BLAST	0.148216	0.971872	3	0.5
Mammary_Gland	0.556854	Cell_BLAST	0.141836	0.971872	3	1
Pancreas	0.50407	scmap	0.352401	0.65574	1	0
Pancreas	0.50407	scmap	0.352401	0.65574	1	0.1
Pancreas	0.517778	scmap	0.379817	0.65574	1	0.2
Pancreas	0.578586	scmap	0.506431	0.65074	1	0.3
Pancreas	0.654603	scmap	0.667406	0.641801	1	0.4
Pancreas	0.737158	scmap	0.836287	0.638028	1	0.5
Pancreas	0.763237	scmap	0.899211	0.627262	1	0.55
Pancreas	0.770493	scmap	0.92891	0.612076	1	0.6
Pancreas	0.785063	scmap	0.99037	0.579757	1	0.65
Pancreas	0.752779	scmap	0.999361	0.506197	1	0.7
Pancreas	0.65432	scmap	1	0.30864	1	0.75
Pancreas	0.547361	scmap	1	0.0947225	1	0.8
Pancreas	0.5	scmap	1	0	1	0.9
Pancreas	0.5	scmap	1	0	1	1
Trachea	0.5	Cell_BLAST	1	0	0	0.0001
Trachea	0.500997	Cell_BLAST	1	0.00199439	0	0.0005
Trachea	0.504154	Cell_BLAST	1	0.00830719	0	0.001
Trachea	0.551575	Cell_BLAST	1	0.10315	0	0.005
Trachea	0.626282	Cell_BLAST	1	0.252565	0	0.01
Trachea	0.736957	Cell_BLAST	1	0.473914	0	0.02
Trachea	0.805089	Cell_BLAST	1	0.610179	0	0.03
Trachea	0.879408	Cell_BLAST	0.999892	0.758923	0	0.05
Trachea	0.924122	Cell_BLAST	0.989568	0.858675	0	0.1
Trachea	0.863639	Cell_BLAST	0.855035	0.872243	0	0.2
Trachea	0.799679	Cell_BLAST	0.738503	0.860855	0	0.3
Trachea	0.748849	Cell_BLAST	0.654494	0.843203	0	0.4
Trachea	0.726586	Cell_BLAST	0.618741	0.834431	0	0.5
Trachea	0.738958	Cell_BLAST	0.643486	0.834431	0	1
Lung	0.541549	Cell_BLAST	0.971429	0.11167	2	0.0001
Lung	0.541608	Cell_BLAST	0.971384	0.111833	2	0.0005
Lung	0.542053	Cell_BLAST	0.971158	0.112947	2	0.001
Lung	0.577297	Cell_BLAST	0.968132	0.186462	2	0.005
Lung	0.648084	Cell_BLAST	0.964301	0.331867	2	0.01
Lung	0.768262	Cell_BLAST	0.967996	0.568527	2	0.02
Lung	0.843881	Cell_BLAST	0.961181	0.72658	2	0.03
Lung	0.891844	Cell_BLAST	0.915047	0.868641	2	0.05
Lung	0.83743	Cell_BLAST	0.740637	0.934223	2	0.1
Lung	0.775315	Cell_BLAST	0.610814	0.939815	2	0.2
Lung	0.756741	Cell_BLAST	0.577478	0.936004	2	0.3
Lung	0.748602	Cell_BLAST	0.561441	0.935763	2	0.4
Lung	0.744418	Cell_BLAST	0.553073	0.935763	2	0.5
Lung	0.72948	Cell_BLAST	0.523279	0.935681	2	1
Trachea	0.665948	scmap	0.499902	0.831995	0	0
Trachea	0.665949	scmap	0.499904	0.831995	0	0.1
Trachea	0.666461	scmap	0.500928	0.831995	0	0.2
Trachea	0.681395	scmap	0.530795	0.831995	0	0.3
Trachea	0.74383	scmap	0.655665	0.831995	0	0.4
Trachea	0.823918	scmap	0.829564	0.818272	0	0.5
Trachea	0.829619	scmap	0.888304	0.770933	0	0.55
Trachea	0.790603	scmap	0.940276	0.640931	0	0.6
Trachea	0.723282	scmap	0.979789	0.466774	0	0.65
Trachea	0.656793	scmap	0.998278	0.315308	0	0.7
Trachea	0.584914	scmap	0.999997	0.169831	0	0.75
Trachea	0.504807	scmap	1	0.00961381	0	0.8
Trachea	0.5	scmap	1	0	0	0.9
Trachea	0.5	scmap	1	0	0	1
Lung	0.54127	CellFishing.jl	0.971429	0.111111	3	0
Lung	0.54127	CellFishing.jl	0.971429	0.111111	3	20
Lung	0.591373	CellFishing.jl	0.967582	0.215163	3	50
Lung	0.724152	CellFishing.jl	0.95523	0.493074	3	70
Lung	0.80941	CellFishing.jl	0.949396	0.669423	3	80
Lung	0.867776	CellFishing.jl	0.93343	0.802122	3	90
Lung	0.885124	CellFishing.jl	0.900803	0.869444	3	100
Lung	0.879624	CellFishing.jl	0.862131	0.897117	3	110
Lung	0.857592	CellFishing.jl	0.8062	0.908984	3	120
Lung	0.823722	CellFishing.jl	0.7342	0.913244	3	130
Lung	0.786996	CellFishing.jl	0.662704	0.911289	3	140
Lung	0.708225	CellFishing.jl	0.492943	0.923507	3	160
Lung	0.625053	CellFishing.jl	0.323486	0.926621	3	180
Lung	0.614847	CellFishing.jl	0.303073	0.926621	3	200
Mammary_Gland	0.589436	scmap	0.279279	0.899592	1	0
Mammary_Gland	0.589436	scmap	0.279279	0.899592	1	0.1
Mammary_Gland	0.589523	scmap	0.279453	0.899592	1	0.2
Mammary_Gland	0.596366	scmap	0.293139	0.899592	1	0.3
Mammary_Gland	0.624029	scmap	0.348465	0.899592	1	0.4
Mammary_Gland	0.703071	scmap	0.506867	0.899276	1	0.5
Mammary_Gland	0.756035	scmap	0.612793	0.899276	1	0.55
Mammary_Gland	0.820093	scmap	0.741332	0.898854	1	0.6
Mammary_Gland	0.88645	scmap	0.875238	0.897662	1	0.65
Mammary_Gland	0.910937	scmap	0.949082	0.872791	1	0.7
Mammary_Gland	0.856503	scmap	0.973188	0.739818	1	0.75
Mammary_Gland	0.694982	scmap	0.989621	0.400344	1	0.8
Mammary_Gland	0.500204	scmap	1	0.000408664	1	0.9
Mammary_Gland	0.5	scmap	1	0	1	1
Pancreas	0.524266	Cell_BLAST	1	0.0485317	1	0.0001
Pancreas	0.534415	Cell_BLAST	1	0.0688294	1	0.0005
Pancreas	0.559208	Cell_BLAST	1	0.118416	1	0.001
Pancreas	0.660211	Cell_BLAST	1	0.320422	1	0.005
Pancreas	0.714212	Cell_BLAST	1	0.428425	1	0.01
Pancreas	0.778553	Cell_BLAST	0.997198	0.559909	1	0.02
Pancreas	0.795524	Cell_BLAST	0.989427	0.60162	1	0.03
Pancreas	0.791259	Cell_BLAST	0.946208	0.636309	1	0.05
Pancreas	0.7561	Cell_BLAST	0.848839	0.663361	1	0.1
Pancreas	0.635472	Cell_BLAST	0.609719	0.661224	1	0.2
Pancreas	0.621133	Cell_BLAST	0.581727	0.660539	1	0.3
Pancreas	0.616993	Cell_BLAST	0.573527	0.660458	1	0.4
Pancreas	0.618189	Cell_BLAST	0.57661	0.659768	1	0.5
Pancreas	0.644131	Cell_BLAST	0.629691	0.658571	1	1
Lung	0.54127	CellFishing.jl	0.971429	0.111111	0	0
Lung	0.54127	CellFishing.jl	0.971429	0.111111	0	20
Lung	0.591076	CellFishing.jl	0.96834	0.213811	0	50
Lung	0.719705	CellFishing.jl	0.952389	0.487021	0	70
Lung	0.816385	CellFishing.jl	0.945308	0.687463	0	80
Lung	0.870261	CellFishing.jl	0.933508	0.807014	0	90
Lung	0.888514	CellFishing.jl	0.910878	0.866149	0	100
Lung	0.883009	CellFishing.jl	0.87341	0.892608	0	110
Lung	0.861811	CellFishing.jl	0.81954	0.904081	0	120
Lung	0.8323	CellFishing.jl	0.749601	0.915	0	130
Lung	0.803554	CellFishing.jl	0.677308	0.929799	0	140
Lung	0.713374	CellFishing.jl	0.496973	0.929775	0	160
Lung	0.627034	CellFishing.jl	0.321259	0.932808	0	180
Lung	0.616868	CellFishing.jl	0.300928	0.932808	0	200

## Sheet: Querying speed
Method	Random seed	Reference size	Time per query cell (ms)
CellFishing.jl	2	500	0.661587
scmap	3	500000	302.432
CellFishing.jl	3	10000	0.923412
CellFishing.jl	1	1000000	3.0659
CellFishing.jl	2	1000000	2.52899
Cell_BLAST	0	10000	12.3823
scmap	1	1000	8.11324
Cell_BLAST	0	1000000	13.8544
scmap	0	500000	294.482
CellFishing.jl	1	10000	0.913913
scmap	3	1000	9.58526
scmap	0	1000	9.41008
Cell_BLAST	2	5000	11.577
Cell_BLAST	3	50000	12.4329
scmap	2	100000	54.5167
scmap	0	5000	10.7173
CellFishing.jl	2	50000	1.10707
CellFishing.jl	2	1000	0.70948
CellFishing.jl	0	50000	1.13497
scmap	3	50000	30.8011
scmap	2	500	9.18853
Cell_BLAST	1	500	12.3221
Cell_BLAST	2	1000	11.3713
CellFishing.jl	3	100000	1.60499
CellFishing.jl	2	500000	2.92242
Cell_BLAST	2	500	11.0074
CellFishing.jl	1	500	0.626558
Cell_BLAST	0	50000	12.2268
scmap	0	50000	28.148
Cell_BLAST	2	500000	13.1096
Cell_BLAST	1	1000000	13.2261
scmap	1	500000	293.221
CellFishing.jl	3	5000	0.792005
Cell_BLAST	3	10000	11.7818
CellFishing.jl	1	1000	0.757174
Cell_BLAST	0	5000	11.9932
CellFishing.jl	2	5000	0.835543
CellFishing.jl	3	500	0.710073
CellFishing.jl	2	100000	1.67861
Cell_BLAST	3	1000000	12.5464
Cell_BLAST	2	50000	12.5682
scmap	2	1000	9.8034
scmap	0	100000	55.7488
scmap	1	500	9.73343
Cell_BLAST	3	5000	11.39
CellFishing.jl	3	500000	2.85039
scmap	2	5000	11.3061
scmap	3	10000	13.6283
Cell_BLAST	2	1000000	13.7633
scmap	3	500	8.93097
Cell_BLAST	1	50000	13.5233
Cell_BLAST	1	500000	12.7311
scmap	0	500	9.10312
CellFishing.jl	1	50000	1.10093
CellFishing.jl	1	500000	2.61528
scmap	3	5000	11.3552
CellFishing.jl	3	1000	0.74154
Cell_BLAST	0	1000	11.1112
Cell_BLAST	2	10000	11.7732
CellFishing.jl	3	1000000	2.56224
scmap	1	5000	11.3871
CellFishing.jl	0	5000	0.82644
CellFishing.jl	1	100000	1.85395
Cell_BLAST	1	10000	13.3085
scmap	1	100000	58.359
Cell_BLAST	1	100000	13.5543
CellFishing.jl	2	10000	0.971502
CellFishing.jl	0	1000000	3.1696
CellFishing.jl	0	500000	3.19988
Cell_BLAST	3	500000	11.1412
Cell_BLAST	0	100000	11.782
CellFishing.jl	0	10000	0.915694
Cell_BLAST	3	100000	12.2415
scmap	2	10000	12.7157
scmap	2	500000	313.578
CellFishing.jl	0	100000	1.72492
CellFishing.jl	1	5000	0.7453
Cell_BLAST	1	5000	12.2803
scmap	1	10000	13.225
scmap	0	10000	11.9497
Cell_BLAST	3	500	11.6743
scmap	1	50000	27.7184
Cell_BLAST	1	1000	12.7944
CellFishing.jl	0	1000	0.738175
Cell_BLAST	3	1000	11.8426
Cell_BLAST	0	500000	13.5324
scmap	2	50000	28.9365
CellFishing.jl	0	500	0.702751
Cell_BLAST	2	100000	12.242
Cell_BLAST	0	500	11.4583
CellFishing.jl	3	50000	1.26598
scmap	3	100000	57.0162
