# Supplementary material for: Searching large-scale scRNA-seq databases via unbiased cell embedding with Cell BLAST
Source: Nat Commun. 2020 Jul 10;11:3458. doi: 10.1038/s41467-020-17281-7 (PMC7351785; doi:10.1038/s41467-020-17281-7)
Supplement: Supplementary file 6 — Supplementary Software [file 41467_2020_17281_MOESM6_ESM.zip]

Archive with 66 entries (62 files):
- Cell_BLAST-0.3.7/
- __MACOSX/._Cell_BLAST-0.3.7
- Cell_BLAST-0.3.7/PKG-INFO
- __MACOSX/Cell_BLAST-0.3.7/._PKG-INFO
- Cell_BLAST-0.3.7/.DS_Store
- __MACOSX/Cell_BLAST-0.3.7/._.DS_Store
- Cell_BLAST-0.3.7/test/
- __MACOSX/Cell_BLAST-0.3.7/._test
- Cell_BLAST-0.3.7/Cell_BLAST.egg-info/
- __MACOSX/Cell_BLAST-0.3.7/._Cell_BLAST.egg-info
- Cell_BLAST-0.3.7/README.md
- __MACOSX/Cell_BLAST-0.3.7/._README.md
- Cell_BLAST-0.3.7/Cell_BLAST/
- __MACOSX/Cell_BLAST-0.3.7/._Cell_BLAST
- Cell_BLAST-0.3.7/setup.py
- __MACOSX/Cell_BLAST-0.3.7/._setup.py
- Cell_BLAST-0.3.7/setup.cfg
- __MACOSX/Cell_BLAST-0.3.7/._setup.cfg
- Cell_BLAST-0.3.7/test/test_utils.py
- __MACOSX/Cell_BLAST-0.3.7/test/._test_utils.py
- Cell_BLAST-0.3.7/test/test_directi.py
- __MACOSX/Cell_BLAST-0.3.7/test/._test_directi.py
- Cell_BLAST-0.3.7/test/test_blast.py
- __MACOSX/Cell_BLAST-0.3.7/test/._test_blast.py
- Cell_BLAST-0.3.7/test/test.py
- __MACOSX/Cell_BLAST-0.3.7/test/._test.py
- Cell_BLAST-0.3.7/test/test_import_time.py
- __MACOSX/Cell_BLAST-0.3.7/test/._test_import_time.py
- Cell_BLAST-0.3.7/test/test_data.py
- __MACOSX/Cell_BLAST-0.3.7/test/._test_data.py
- Cell_BLAST-0.3.7/Cell_BLAST.egg-info/PKG-INFO
- __MACOSX/Cell_BLAST-0.3.7/Cell_BLAST.egg-info/._PKG-INFO
- Cell_BLAST-0.3.7/Cell_BLAST.egg-info/SOURCES.txt
- __MACOSX/Cell_BLAST-0.3.7/Cell_BLAST.egg-info/._SOURCES.txt
- Cell_BLAST-0.3.7/Cell_BLAST.egg-info/requires.txt
- __MACOSX/Cell_BLAST-0.3.7/Cell_BLAST.egg-info/._requires.txt
- Cell_BLAST-0.3.7/Cell_BLAST.egg-info/top_level.txt
- __MACOSX/Cell_BLAST-0.3.7/Cell_BLAST.egg-info/._top_level.txt
- Cell_BLAST-0.3.7/Cell_BLAST.egg-info/dependency_links.txt
- __MACOSX/Cell_BLAST-0.3.7/Cell_BLAST.egg-info/._dependency_links.txt
- Cell_BLAST-0.3.7/Cell_BLAST/prob.py
- __MACOSX/Cell_BLAST-0.3.7/Cell_BLAST/._prob.py
- Cell_BLAST-0.3.7/Cell_BLAST/metrics.py
- __MACOSX/Cell_BLAST-0.3.7/Cell_BLAST/._metrics.py
- Cell_BLAST-0.3.7/Cell_BLAST/config.py
- __MACOSX/Cell_BLAST-0.3.7/Cell_BLAST/._config.py
- Cell_BLAST-0.3.7/Cell_BLAST/nn.py
- __MACOSX/Cell_BLAST-0.3.7/Cell_BLAST/._nn.py
- Cell_BLAST-0.3.7/Cell_BLAST/latent.py
- __MACOSX/Cell_BLAST-0.3.7/Cell_BLAST/._latent.py
- Cell_BLAST-0.3.7/Cell_BLAST/directi.py
- __MACOSX/Cell_BLAST-0.3.7/Cell_BLAST/._directi.py
- Cell_BLAST-0.3.7/Cell_BLAST/__init__.py
- __MACOSX/Cell_BLAST-0.3.7/Cell_BLAST/.___init__.py
- Cell_BLAST-0.3.7/Cell_BLAST/model.py
- __MACOSX/Cell_BLAST-0.3.7/Cell_BLAST/._model.py
- Cell_BLAST-0.3.7/Cell_BLAST/rmbatch.py
- __MACOSX/Cell_BLAST-0.3.7/Cell_BLAST/._rmbatch.py
- Cell_BLAST-0.3.7/Cell_BLAST/utils.py
- __MACOSX/Cell_BLAST-0.3.7/Cell_BLAST/._utils.py
- Cell_BLAST-0.3.7/Cell_BLAST/blast.py
- __MACOSX/Cell_BLAST-0.3.7/Cell_BLAST/._blast.py
- Cell_BLAST-0.3.7/Cell_BLAST/module.py
- __MACOSX/Cell_BLAST-0.3.7/Cell_BLAST/._module.py
- Cell_BLAST-0.3.7/Cell_BLAST/data.py
- __MACOSX/Cell_BLAST-0.3.7/Cell_BLAST/._data.py
