# Supplementary material for: Searching large-scale scRNA-seq databases via unbiased cell embedding with Cell BLAST
Source: Nat Commun. 2020 Jul 10;11:3458. doi: 10.1038/s41467-020-17281-7 (PMC7351785; doi:10.1038/s41467-020-17281-7)
Supplement: Supplementary file 6 — Supplementary Software [file 41467_2020_17281_MOESM6_ESM.zip › Cell_BLAST-0.3.7/test/test_utils.py]

import os
import sys
import unittest

if os.environ.get("TEST_MODE", "INSTALL") == "DEV":
    sys.path.insert(0, "..")
import Cell_BLAST as cb


class TestJsonCellTypeTree(unittest.TestCase):

    def setUp(self):
        self.dag = cb.utils.CellTypeDAG.load("./tree.json")

    def test_load(self):
        with self.assertRaises(ValueError):
            dag = cb.utils.CellTypeDAG.load("./asd.asd")

    def test_alias(self):
        self.assertIn("root", self.dag.vdict)
        l1 = ["a", "b", "c", "d", "e", "f", "g", "h"]
        l2 = ["A", "B", "C", "D", "E", "F", "G", "H"]
        for n1, n2 in zip(l1, l2):
            self.assertEqual(self.dag.get_vertex(n1), self.dag.get_vertex(n2))

    def test_relation(self):
        self.assertFalse(self.dag.is_related("b", "c"))
        self.assertFalse(self.dag.is_related("d", "i"))
        self.assertTrue(self.dag.is_related("g", "e"))
        self.assertTrue(self.dag.is_descendant_of("g", "e"))
        self.assertFalse(self.dag.is_descendant_of("e", "g"))
        self.assertTrue(self.dag.is_ancestor_of("e", "g"))
        self.assertFalse(self.dag.is_ancestor_of("g", "e"))

    def test_similarity(self):
        self.assertAlmostEqual(self.dag.similarity("g", "h"), 0.5)
        self.assertAlmostEqual(self.dag.similarity("g", "f"), 0.75)
        self.assertAlmostEqual(self.dag.similarity("g", "e"), 0.75)
        self.assertAlmostEqual(self.dag.similarity("b", "d"), 0.25)
        self.assertAlmostEqual(self.dag.similarity("h", "c"), 1 / 6)
        self.assertAlmostEqual(self.dag.similarity("h", "i"), 0)

    def test_value(self):
        self.dag.value_reset()
        for item in self.dag.vdict:
            self.assertEqual(self.dag.get_vertex(item)["value"], 0)
        self.dag.value_set("g", 5)
        self.dag.value_set("f", 2)
        self.dag.value_set("c", 3)
        self.dag.value_update()
        self.assertEqual(self.dag.get_vertex("root")["value"], 10)
        self.assertEqual(self.dag.get_vertex("a")["value"], 3)
        self.assertEqual(self.dag.get_vertex("b")["value"], 0)
        self.assertEqual(self.dag.get_vertex("c")["value"], 3)
        self.assertEqual(self.dag.get_vertex("d")["value"], 0)
        self.assertEqual(self.dag.get_vertex("e")["value"], 7)
        self.assertEqual(self.dag.get_vertex("f")["value"], 7)
        self.assertEqual(self.dag.get_vertex("g")["value"], 5)
        self.assertEqual(self.dag.get_vertex("h")["value"], 0)
        result = self.dag.best_leaves(4, min_path=0)
        self.assertEqual(len(result), 1)
        self.assertEqual(result[0], "g")
        result = self.dag.best_leaves(6, min_path=0)
        self.assertEqual(len(result), 1)
        self.assertEqual(result[0], "f")


class TestOBOCellTypeTree(TestJsonCellTypeTree):

    def setUp(self):
        self.dag = cb.utils.CellTypeDAG.load("./tree.obo")

    def test_value(self):
        self.dag.value_reset()
        for item in self.dag.vdict:
            self.assertEqual(self.dag.get_vertex(item)["value"], 0)
        self.dag.value_set("g", 5)
        self.dag.value_set("f", 2)
        self.dag.value_set("c", 3)
        self.dag.value_update()
        self.assertEqual(self.dag.get_vertex("root")["value"], 10)
        self.assertEqual(self.dag.get_vertex("a")["value"], 3)
        self.assertEqual(self.dag.get_vertex("b")["value"], 0)
        self.assertEqual(self.dag.get_vertex("c")["value"], 3)
        self.assertEqual(self.dag.get_vertex("d")["value"], 0)
        self.assertEqual(self.dag.get_vertex("e")["value"], 7)
        self.assertEqual(self.dag.get_vertex("f")["value"], 7)
        self.assertEqual(self.dag.get_vertex("g")["value"], 5)
        self.assertEqual(self.dag.get_vertex("h")["value"], 0)
        result = self.dag.best_leaves(4, retrieve="cell_ontology_class", min_path=0)
        self.assertEqual(len(result), 1)
        self.assertEqual(result[0], "g")
        result = self.dag.best_leaves(6, retrieve="cell_ontology_class", min_path=0)
        self.assertEqual(len(result), 1)
        self.assertEqual(result[0], "f")


class TestOBOCellTypeDAG(TestJsonCellTypeTree):

    def setUp(self):
        self.dag = cb.utils.CellTypeDAG.load("./dag.obo")

    def test_similarity(self):
        self.assertAlmostEqual(self.dag.similarity("g", "h"), 7 / 24)
        self.assertAlmostEqual(self.dag.similarity("g", "f"), 0.75)
        self.assertAlmostEqual(self.dag.similarity("g", "e"), 0.75)
        self.assertAlmostEqual(self.dag.similarity("b", "d"), 0.25)
        self.assertAlmostEqual(self.dag.similarity("h", "c"), 1 / 12)
        self.assertAlmostEqual(self.dag.similarity("h", "i"), 0)

    def test_value(self):
        self.dag.value_reset()
        for item in self.dag.vdict:
            self.assertEqual(self.dag.get_vertex(item)["value"], 0)
        self.dag.value_set("g", 5)
        self.dag.value_set("f", 2)
        self.dag.value_set("c", 3)
        self.dag.value_update()
        self.assertEqual(self.dag.get_vertex("root")["value"], 10)
        self.assertEqual(self.dag.get_vertex("a")["value"], 3)
        self.assertEqual(self.dag.get_vertex("b")["value"], 0)
        self.assertEqual(self.dag.get_vertex("c")["value"], 3)
        self.assertEqual(self.dag.get_vertex("d")["value"], 3)
        self.assertEqual(self.dag.get_vertex("e")["value"], 7)
        self.assertEqual(self.dag.get_vertex("f")["value"], 7)
        self.assertEqual(self.dag.get_vertex("g")["value"], 5)
        self.assertEqual(self.dag.get_vertex("h")["value"], 0)
        result = self.dag.best_leaves(4, retrieve="cell_ontology_class", min_path=0)
        self.assertEqual(len(result), 1)
        self.assertEqual(result[0], "g")
        result = self.dag.best_leaves(6, retrieve="cell_ontology_class", min_path=0)
        self.assertEqual(len(result), 1)
        self.assertEqual(result[0], "f")


# class TestOBOCellOntology(unittest.TestCase):
#
#     def setUp(self):
#         self.dag = utils.CellTypeDAG.load(
#             "../Datasets/cell_ontology/github/cl.obo")
#
#     def test_pass(self):
#         pass

# # Snippet for drawing subgraph related to vertex v
# igraph.drawing.plot(dag.graph.subgraph(
#     [item.index for item in dag.graph.bfsiter(v.index, mode=igraph.OUT)] +
#     [item.index for item in dag.graph.bfsiter(v.index, mode=igraph.IN)],
# ), "test.svg", margin=(100, 100, 100, 100))


if __name__ == "__main__":
    unittest.main()
