# Supplementary material for: Searching large-scale scRNA-seq databases via unbiased cell embedding with Cell BLAST
Source: Nat Commun. 2020 Jul 10;11:3458. doi: 10.1038/s41467-020-17281-7 (PMC7351785; doi:10.1038/s41467-020-17281-7)
Supplement: Supplementary file 6 — Supplementary Software [file 41467_2020_17281_MOESM6_ESM.zip › Cell_BLAST-0.3.7/test/test.py]

#!/usr/bin/env python

import os
import unittest
import matplotlib
matplotlib.use("agg")

from test_data import *
from test_utils import *
from test_directi import *
from test_blast import *

if __name__ == "__main__":
    unittest.main()
