# Supplementary material for: Searching large-scale scRNA-seq databases via unbiased cell embedding with Cell BLAST
Source: Nat Commun. 2020 Jul 10;11:3458. doi: 10.1038/s41467-020-17281-7 (PMC7351785; doi:10.1038/s41467-020-17281-7)
Supplement: Supplementary file 6 — Supplementary Software [file 41467_2020_17281_MOESM6_ESM.zip › Cell_BLAST-0.3.7/Cell_BLAST.egg-info/SOURCES.txt]

README.md
setup.py
Cell_BLAST/__init__.py
Cell_BLAST/blast.py
Cell_BLAST/config.py
Cell_BLAST/data.py
Cell_BLAST/directi.py
Cell_BLAST/latent.py
Cell_BLAST/metrics.py
Cell_BLAST/model.py
Cell_BLAST/module.py
Cell_BLAST/nn.py
Cell_BLAST/prob.py
Cell_BLAST/rmbatch.py
Cell_BLAST/utils.py
Cell_BLAST.egg-info/PKG-INFO
Cell_BLAST.egg-info/SOURCES.txt
Cell_BLAST.egg-info/dependency_links.txt
Cell_BLAST.egg-info/requires.txt
Cell_BLAST.egg-info/top_level.txt
test/test.py
test/test_blast.py
test/test_data.py
test/test_directi.py
test/test_import_time.py
test/test_utils.py
