# Supplementary material for: Searching large-scale scRNA-seq databases via unbiased cell embedding with Cell BLAST
Source: Nat Commun. 2020 Jul 10;11:3458. doi: 10.1038/s41467-020-17281-7 (PMC7351785; doi:10.1038/s41467-020-17281-7)
Supplement: Supplementary file 6 — Supplementary Software [file 41467_2020_17281_MOESM6_ESM.zip › Cell_BLAST-0.3.7/Cell_BLAST.egg-info/requires.txt]

numpy
numba>=0.39.0
scipy>=1.0.0
joblib>=0.12.0
scikit-learn>=0.17.0
tqdm>=4.12.0
pandas>=0.21.0
h5py>=2.7.0
python-igraph>=0.7.1
pronto>=0.10.2
seaborn>=0.9.0
umap-learn>=0.2.1
anndata>=0.6.14
loompy>=2.0.6
statsmodels>=0.8.0
plotly
