# Supplementary material for: Searching large-scale scRNA-seq databases via unbiased cell embedding with Cell BLAST
Source: Nat Commun. 2020 Jul 10;11:3458. doi: 10.1038/s41467-020-17281-7 (PMC7351785; doi:10.1038/s41467-020-17281-7)
Supplement: Supplementary file 6 — Supplementary Software [file 41467_2020_17281_MOESM6_ESM.zip › Cell_BLAST-0.3.7/Cell_BLAST/metrics.py]

r"""
Functions for computing benchmark metrics
"""

import typing

import numpy as np
import pandas as pd
import scipy.sparse
import sklearn.metrics
import sklearn.neighbors
import igraph

from . import blast, utils

_identity = lambda x, y: 1 if x == y else 0


#===============================================================================
#
#  Cluster based metrics
#
#===============================================================================
def confusion_matrix(x: np.ndarray, y: np.ndarray) -> pd.DataFrame:
    r"""
    Reimplemented this because sklearn.metrics.confusion_matrix
    does not provide row names and column names.
    """
    x, x_c = utils.encode_integer(x)
    y, y_c = utils.encode_integer(y)
    unique_x, unique_y = np.unique(x), np.unique(y)
    cm = np.empty((len(unique_x), len(unique_y)), dtype=np.int)
    for i in unique_x:
        for j in unique_y:
            cm[i, j] = np.sum((x == i) & (y == j))
    return pd.DataFrame(data=cm, index=x_c, columns=y_c)


def class_specific_accuracy(
        true: np.ndarray, pred: np.ndarray, expectation: pd.DataFrame
) -> pd.DataFrame:
    df = pd.DataFrame(index=np.unique(true), columns=["number", "accuracy"])
    expectation = expectation.astype(np.bool)
    for c in df.index:
        true_mask = true == c
        pred_mask = np.in1d(pred, expectation.columns[expectation.loc[c]])
        df.loc[c, "number"] = true_mask.sum()
        df.loc[c, "accuracy"] = np.logical_and(pred_mask, true_mask).sum() / df.loc[c, "number"]
    return df


def mean_balanced_accuracy(
        true: np.ndarray, pred: np.ndarray, expectation: pd.DataFrame,
        population_weighed: bool = False
) -> float:
    df = class_specific_accuracy(true, pred, expectation)
    if population_weighed:
        return (df["accuracy"] * df["number"]).sum() / df["number"].sum()
    return df["accuracy"].mean()


def cl_accuracy(
        cl_dag: utils.CellTypeDAG,
        source: np.ndarray, target: np.ndarray,
        ref_cl_list: typing.List[str]  # a list of unique cl in ref
) -> pd.DataFrame:
    if len(source) != len(target):
        raise ValueError("Invalid input: different cell number.")
    positive_cl = []
    negative_cl = []
    for query_cl in np.unique(source):
        for ref_cl in ref_cl_list:
            if cl_dag.is_related(query_cl, ref_cl):
                positive_cl.append(query_cl)
                break
        else:
            negative_cl.append(query_cl)

    # sensitivity
    accuracy_dict = {}
    ref_cl_set = {cl_dag.get_vertex(item) for item in ref_cl_list}
    for query_cl in positive_cl:
        target_cl = target[source == query_cl]
        cl_accuracy = np.zeros(target_cl.size)
        cache = {}  # avoid repeated computation
        for i, _target_cl in enumerate(target_cl):
            if _target_cl in cache:
                cl_accuracy[i] = cache[_target_cl]
                continue
            if cl_dag.is_descendant_of(_target_cl, query_cl):
                cache[_target_cl] = 1  # equal or descendant results as 1
            elif cl_dag.is_ancestor_of(_target_cl, query_cl):
                intermediates = set.intersection(
                    set(cl_dag.graph.bfsiter(cl_dag.get_vertex(query_cl), mode=igraph.OUT)),
                    set(cl_dag.graph.bfsiter(cl_dag.get_vertex(_target_cl), mode=igraph.IN))
                )
                cache[_target_cl] = np.mean([
                    len(list(cl_dag.graph.bfsiter(intermediate, mode=igraph.IN))) /
                    len(list(cl_dag.graph.bfsiter(cl_dag.get_vertex(_target_cl), mode=igraph.IN)))
                    for intermediate in intermediates
                    if ref_cl_set.intersection(set(cl_dag.graph.bfsiter(intermediate, mode=igraph.IN)))
                ])
            else:
                cache[_target_cl] = 0
            cl_accuracy[i] = cache[_target_cl]
        accuracy_dict[query_cl] = [cl_accuracy.size, cl_accuracy.mean(), True]

    # specificity
    for query_cl in negative_cl:
        target_cl = target[source == query_cl]
        cl_accuracy = np.in1d(target_cl, ["rejected", "unassigned"])
        accuracy_dict[query_cl] = [cl_accuracy.size, cl_accuracy.mean(), False]

    return pd.DataFrame(accuracy_dict, index=("cell number", "accuracy", "positive")).T


def cl_mba(
        cl_dag: utils.CellTypeDAG,
        source: np.ndarray, target: np.ndarray,
        ref_cl_list: typing.List[str]
) -> float:
    accuracy_df = cl_accuracy(cl_dag=cl_dag, source=source, target=target, ref_cl_list=ref_cl_list)
    return accuracy_df["accuracy"].mean()


#===============================================================================
#
#  Distance based metrics
#
#===============================================================================
def nearest_neighbor_accuracy(
        x: np.ndarray, y: np.ndarray, metric: str = "minkowski",
        similarity: typing.Callable = _identity, n_jobs: int = 1
) -> float:
    nearestNeighbors = sklearn.neighbors.NearestNeighbors(
        n_neighbors=2, metric=metric, n_jobs=n_jobs)
    nearestNeighbors.fit(x)
    nni = nearestNeighbors.kneighbors(x, return_distance=False)
    return np.vectorize(similarity)(y, y[nni[:, 1].ravel()]).mean()


def mean_average_precision_from_latent(
        x: np.ndarray, y: np.ndarray, p: typing.Optional[np.ndarray] = None,
        k: float = 0.01, metric: str = "minkowski", posterior_metric: str = "npd_v1",
        similarity: typing.Callable = _identity, n_jobs: int = 1
) -> float:
    if k < 1:
        k = y.shape[0] * k
    k = np.round(k).astype(np.int)
    nearestNeighbors = sklearn.neighbors.NearestNeighbors(
        n_neighbors=min(y.shape[0], k + 1), metric=metric, n_jobs=n_jobs)
    nearestNeighbors.fit(x)
    nni = nearestNeighbors.kneighbors(x, return_distance=False)
    if p is not None:
        posterior_metric = getattr(blast, posterior_metric)
        pnnd = np.empty_like(nni, np.float32)
        for i in range(pnnd.shape[0]):
            for j in range(pnnd.shape[1]):
                pnnd[i, j] = posterior_metric(
                    x[i], x[nni[i, j]],
                    p[i], p[nni[i, j]]
                )
            nni[i] = nni[i][np.argsort(pnnd[i])]
    return mean_average_precision(y, y[nni[:, 1:]], similarity=similarity)


def average_silhouette_score(x: np.ndarray, y: np.ndarray) -> float:
    return sklearn.metrics.silhouette_score(x, y)


def seurat_alignment_score(
        x: np.ndarray, y: np.ndarray, k: float = 0.01, n: int = 1,
        metric: str = "minkowski", random_seed: typing.Optional[int] = None,
        n_jobs: int = 1
) -> float:
    random_state = np.random.RandomState(random_seed)
    idx_list = [np.where(y == _y)[0] for _y in np.unique(y)]
    subsample_size = min(idx.size for idx in idx_list)
    subsample_scores = []
    for _ in range(n):
        subsample_idx_list = [
            random_state.choice(idx, subsample_size, replace=False)
            for idx in idx_list
        ]
        subsample_y = y[np.concatenate(subsample_idx_list)]
        subsample_x = x[np.concatenate(subsample_idx_list)]
        _k = subsample_y.shape[0] * k if k < 1 else k
        _k = np.round(_k).astype(np.int)
        nearestNeighbors = sklearn.neighbors.NearestNeighbors(
            n_neighbors=min(subsample_y.shape[0], _k + 1),
            metric=metric, n_jobs=n_jobs
        )
        nearestNeighbors.fit(subsample_x)
        nni = nearestNeighbors.kneighbors(subsample_x, return_distance=False)
        same_y_hits = (
            subsample_y[nni[:, 1:]] == np.expand_dims(subsample_y, axis=1)
        ).sum(axis=1).mean()
        subsample_scores.append(
            (_k - same_y_hits) * len(idx_list) /
            (_k * (len(idx_list) - 1))
        )
    return np.mean(subsample_scores)


def batch_mixing_entropy(
        x: np.ndarray, y: np.ndarray, boots: int = 100,
        sample_size: int = 100, k: int = 100, metric: str = "minkowski",
        random_seed: typing.Optional[int] = None, n_jobs: int = 1
) -> float:
    random_state = np.random.RandomState(random_seed)
    batches = np.unique(y)
    entropy = 0
    for _ in range(boots):
        bootsamples = random_state.choice(
            np.arange(x.shape[0]), sample_size, replace=False)
        subsample_x = x[bootsamples]
        neighbor = sklearn.neighbors.NearestNeighbors(
            n_neighbors=k, metric=metric, n_jobs=n_jobs
        )
        neighbor.fit(x)
        nn = neighbor.kneighbors(subsample_x, return_distance=False)
        for i in range(sample_size):
            for batch in batches:
                b = len(np.where(y[nn[i, :]] == batch)[0]) / k
                if b == 0:
                    entropy = entropy
                else:
                    entropy = entropy + b * np.log(b)
    entropy = -entropy / (boots * sample_size)
    return entropy


#===============================================================================
#
#  Ranking based metrics
#
#===============================================================================
def _average_precision(r: np.ndarray) -> float:
    cummean = np.cumsum(r) / (np.arange(r.size) + 1)
    mask = r > 0
    if np.any(mask):
        return cummean[mask].mean()
    return 0.0


def mean_average_precision(
        true: np.ndarray, hits: np.ndarray,
        similarity: typing.Callable[[typing.Any, typing.Any], float] = _identity
) -> float:
    r"""
    Mean average precision

    Parameters
    ----------
    true
        True label
    hits
        Hit labels
    similarity
        Function that defines the similarity between labels

    Returns
    -------
    map
        Mean average precision
    """
    r = np.apply_along_axis(np.vectorize(similarity), 0, hits, true)
    return np.apply_along_axis(_average_precision, 1, r).mean()


#===============================================================================
#
#  Structure preservation
#
#===============================================================================
def avg_neighbor_jacard(
        x: np.ndarray, y: np.ndarray,
        x_metric: str = "minkowski", y_metric: str = "minkowski",
        k: typing.Union[int, float] = 0.01, n_jobs: int = 1
) -> float:
    r"""
    Average neighborhood Jacard index.

    Parameters
    ----------
    x
        First feature space.
    y
        Second feature space.
    x_metric
        Distance metric to use in first feature space.
        See :class:`sklearn.neighbors.NearestNeighbors` for available options.
    y_metric
        Distance metric to use in second feature space.
        See :class:`sklearn.neighbors.NearestNeighbors` for available options.
    k
        Number (if k is an integer greater than 1) or fraction in total data
        (if k is a float less than 1) of nearest neighbors to consider.
    n_jobs
        Number of parallel jobs to use when doing nearest neighbor search.
        See :class:`sklearn.neighbors.NearestNeighbors` for details.

    Returns
    -------
    jacard
        Average neighborhood Jacard index.
    """
    if x.shape[0] != y.shape[0]:
        raise ValueError("Inconsistent shape!")
    n = x.shape[0]
    k = n * k if k < 1 else k
    k = np.round(k).astype(np.int)
    nn = sklearn.neighbors.NearestNeighbors(
        n_neighbors=min(n, k + 1), metric=x_metric, n_jobs=n_jobs
    ).fit(x)
    nni_x = nn.kneighbors(x, return_distance=False)[:, 1:]
    nn = sklearn.neighbors.NearestNeighbors(
        n_neighbors=min(n, k + 1), metric=y_metric, n_jobs=n_jobs
    ).fit(y)
    nni_y = nn.kneighbors(y, return_distance=False)[:, 1:]
    jacard = np.array([
        np.intersect1d(i, j).size / np.union1d(i, j).size
        for i, j in zip(nni_x, nni_y)
    ])
    return jacard.mean()


def jacard_index(
        x: scipy.sparse.csr_matrix, y: scipy.sparse.csr_matrix
) -> np.ndarray:
    r"""
    Compute Jacard index between two nearest neighbor graphs

    Parameters
    ----------
    x
        First nearest neighbor graph
    y
        Second nearest neighbor graph

    Returns
    -------
    jacard
        Jacard index for each row
    """
    xy = x + y
    return np.asarray((xy == 2).sum(axis=1)).ravel() / \
        np.asarray((xy > 0).sum(axis=1)).ravel()


def neighbor_preservation_score(
        x: np.ndarray, nng: scipy.sparse.spmatrix,
        metric: str = "minkowski", k: typing.Union[int, float] = 0.01,
        n_jobs: int = 1
) -> float:
    if not x.shape[0] == nng.shape[0] == nng.shape[1]:
        raise ValueError("Inconsistent shape!")
    n = x.shape[0]
    k = n * k if k < 1 else k
    k = np.round(k).astype(np.int)
    nn = sklearn.neighbors.NearestNeighbors(
        n_neighbors=min(n, k + 1), metric=metric, n_jobs=n_jobs
    ).fit(x)
    nni = nn.kneighbors(x, return_distance=False)[:, 1:]
    ap = np.array([
        _average_precision(_nng.toarray().ravel()[_nni])
        for _nng, _nni in zip(nng, nni)
    ])
    max_ap = np.array([
        _average_precision(np.sort(
            _nng.toarray().ravel()
        )[::-1][:nni.shape[1]]) for _nng in nng
    ])
    ap /= max_ap
    return ap.mean()
