# Supplementary material for: Searching large-scale scRNA-seq databases via unbiased cell embedding with Cell BLAST
Source: Nat Commun. 2020 Jul 10;11:3458. doi: 10.1038/s41467-020-17281-7 (PMC7351785; doi:10.1038/s41467-020-17281-7)
Supplement: Supplementary file 6 — Supplementary Software [file 41467_2020_17281_MOESM6_ESM.zip › Cell_BLAST-0.3.7/Cell_BLAST/config.py]

r"""
Global configuration
"""

RANDOM_SEED = 0
N_JOBS = 1

_USE_GLOBAL = "__UsE_gLoBaL__"
_NAN_REPLACEMENT = "__nAn_RePlAcEmEnT__"

H5_COMPRESS_OPTS = {
    "compression": "gzip",
    "compression_opts": 7,
}
H5_TRACK_OPTS = {
    "track_times": False
}
