# Supplementary material for: Searching large-scale scRNA-seq databases via unbiased cell embedding with Cell BLAST
Source: Nat Commun. 2020 Jul 10;11:3458. doi: 10.1038/s41467-020-17281-7 (PMC7351785; doi:10.1038/s41467-020-17281-7)
Supplement: Supplementary file 6 — Supplementary Software [file 41467_2020_17281_MOESM6_ESM.zip › Cell_BLAST-0.3.7/Cell_BLAST/latent.py]

r"""
Latent space / encoder modules for DIRECTi
"""


import typing
import abc

import numpy as np
import sklearn.metrics
import tensorflow as tf

from . import module, nn, utils


class Latent(module.Module):
    r"""
    Abstract base class for latent variable modules.
    """
    def __init__(
            self, latent_dim: int, h_dim: int = 128, depth: int = 1,
            dropout: float = 0.0, lambda_reg: float = 0.0,
            fine_tune: bool = False, deviation_reg: float = 0.0,
            name: str = "Latent"
    ) -> None:
        super(Latent, self).__init__(name=name)
        self.latent_dim = latent_dim
        self.h_dim = h_dim
        self.depth = depth
        self.dropout = dropout
        self.lambda_reg = lambda_reg
        self.fine_tune = fine_tune
        self.deviation_reg = deviation_reg
        self.deviation_regularizer = \
            (lambda x: self.deviation_reg * tf.reduce_mean(tf.square(x))) \
            if self.fine_tune and self.deviation_reg > 0 else None

    @abc.abstractmethod
    def _build_latent(
            self, x: tf.Tensor, training_flag: tf.Tensor,
            scope: str = "encoder"
    ) -> tf.Tensor:  # pragma: no cover
        raise NotImplementedError

    @abc.abstractmethod
    def _build_regularizer(
            self, training_flag: tf.Tensor, epoch: tf.Tensor,
            scope: str = "regularizer"
    ) -> tf.Tensor:  # pragma: no cover
        raise NotImplementedError

    def __bool__(self) -> bool:
        return True

    def _get_config(self) -> typing.Mapping:
        return {
            "latent_dim": self.latent_dim,
            "h_dim": self.h_dim,
            "depth": self.depth,
            "dropout": self.dropout,
            "lambda_reg": self.lambda_reg,
            "fine_tune": self.fine_tune,
            "deviation_reg": self.deviation_reg,
            **super(Latent, self)._get_config()
        }


class Gau(Latent):
    r"""
    Build a Gaussian latent module. The Gaussian latent variable is used as
    cell embedding.

    Parameters
    ----------
    latent_dim
        Dimensionality of the latent variable.
    h_dim
        Dimensionality of the hidden layers in the encoder MLP.
    depth
        Number of hidden layers in the encoder MLP.
    dropout
        Dropout rate.
    lambda_reg
        Regularization strength on the latent variable.
    name
        Name of the module.
    """
    def __init__(
            self, latent_dim: int, h_dim: int = 128, depth: int = 1,
            dropout: float = 0.0, lambda_reg: float = 0.001,
            fine_tune: bool = False, deviation_reg: float = 0.0,
            name: str = "Gau"
    ) -> None:
        super(Gau, self).__init__(latent_dim, h_dim, depth, dropout, lambda_reg,
                                  fine_tune, deviation_reg, name)

    def _build_latent(
            self, x: tf.Tensor, training_flag: tf.Tensor,
            scope: str = "encoder"
    ) -> tf.Tensor:
        self.build_latent_scope = f"{scope}/{self.scope_safe_name}"
        with tf.variable_scope(self.build_latent_scope):
            dense_kwargs = [dict(
                deviation_regularizer=self.deviation_regularizer
            )] * self.depth
            if dense_kwargs:
                dense_kwargs[0]["weights_trainable"] = not self.fine_tune
            ptr = nn.mlp(
                x, [self.h_dim] * self.depth,
                dropout=self.dropout, batch_normalization=True,
                dense_kwargs=dense_kwargs, training_flag=training_flag
            )
            self.gau = tf.identity(nn.dense(
                ptr, self.latent_dim,
                deviation_regularizer=self.deviation_regularizer
            ), name="gau")
        self.vars_to_save += tf.get_collection(
            tf.GraphKeys.GLOBAL_VARIABLES, self.build_latent_scope)
        return self.gau

    def _build_regularizer(
            self, training_flag: tf.Tensor, epoch: tf.Tensor,
            scope: str = "discriminator"
    ) -> tf.Tensor:
        self.gaup_sampler = tf.distributions.Normal(loc=0.0, scale=1.0)
        self.build_regularizer_scope = f"{scope}/{self.scope_safe_name}"
        with tf.variable_scope(self.build_regularizer_scope, reuse=tf.AUTO_REUSE):
            self.gaup = self.gaup_sampler.sample((
                tf.shape(self.gau)[0], self.latent_dim))
            dropout = np.zeros(self.depth)
            dropout[1:] = self.dropout  # No dropout for first layer
            gau_pred = tf.sigmoid(nn.dense(nn.mlp(
                self.gau, [self.h_dim] * self.depth,
                dropout=dropout.tolist(), training_flag=training_flag
            ), 1), name="pred")
            gaup_pred = tf.sigmoid(nn.dense(nn.mlp(
                self.gaup, [self.h_dim] * self.depth,
                dropout=dropout.tolist(), training_flag=training_flag
            ), 1), name="prior_pred")
            self.gau_d_loss, self.gau_g_loss = nn.gan_loss(gaup_pred, gau_pred)

        self.vars_to_save += tf.get_collection(
            tf.GraphKeys.GLOBAL_VARIABLES, self.build_regularizer_scope)
        tf.add_to_collection(tf.GraphKeys.LOSSES, self.gau_d_loss)
        tf.add_to_collection(tf.GraphKeys.LOSSES, self.gau_g_loss)

        return self.lambda_reg * self.gau_g_loss

    def _compile(self, optimizer: str, lr: float) -> None:
        with tf.variable_scope(f"optimize/{self.scope_safe_name}"):
            optimizer = getattr(tf.train, optimizer)
            self.step = optimizer(lr).minimize(
                self.lambda_reg * self.gau_d_loss,
                var_list=tf.get_collection(
                    tf.GraphKeys.TRAINABLE_VARIABLES,
                    self.build_regularizer_scope
                )
            )
            tf.add_to_collection(tf.GraphKeys.UPDATE_OPS, self.step)


class CatGau(Latent):
    r"""
    Build a double latent module, with a continuous Gaussian latent variable
    and a one-hot categorical latent variable for intrinsic clustering of
    the data. These two latent variabels are then combined into a single
    cell embedding vector.

    Parameters
    ----------
    latent_dim
        Dimensionality of the Gaussian latent variable.
    cat_dim
        Number of intrinsic clusters.
    h_dim
        Dimensionality of the hidden layers in the encoder MLP.
    depth
        Number of hidden layers in the encoder MLP.
    dropout
        Dropout rate.
    multiclass_adversarial
        Whether to use multi-class adversarial regularization on the
        Gaussian latent variable.
        Setting this to True makes each intrinsic cluster more Gaussian-like.
    cat_merge
        Whether to enable heuristic cluster merging during training.
    min_silhouette
        Minimal average silhouette score below which intrinsic clusters will be
        merged.
    patience
        Execute heuristic cluster merging under a "fast-ring" early stop
        mechanism, with early stop patience specified by this argument.
    lambda_reg
        Regularization strength on the latent variables.
    name
        Name of the module.
    """
    def __init__(
            self, latent_dim: int, cat_dim: int,
            h_dim: int = 128, depth: int = 1, dropout: float = 0.0,
            multiclass_adversarial: bool = False, cat_merge: bool = False,
            min_silhouette: float = 0.0, patience: int = 10,
            lambda_reg: float = 0.001, fine_tune: bool = False,
            deviation_reg: float = 0.0, name="CatGau"
    ) -> None:
        super(CatGau, self).__init__(latent_dim, h_dim, depth, dropout,
                                     lambda_reg, fine_tune, deviation_reg, name)
        self.cat_dim = cat_dim
        self.multiclass_adversarial = multiclass_adversarial
        self.min_silhouette = min_silhouette
        self.patience = patience
        self.cat_merge = cat_merge
        if cat_merge:
            self.on_epoch_end.append(self._cat_merge)

    def _build_latent(
            self, x: tf.Tensor, training_flag: tf.Tensor,
            scope: str = "encoder"
    ) -> tf.Tensor:
        self.build_latent_scope = f"{scope}/{self.scope_safe_name}"
        with tf.variable_scope(self.build_latent_scope):
            dense_kwargs = [dict(
                deviation_regularizer=self.deviation_regularizer
            )] * self.depth
            if dense_kwargs:  # Fix the first layer
                dense_kwargs[0]["weights_trainable"] = not self.fine_tune
            ptr = nn.mlp(
                x, [self.h_dim] * self.depth,
                dropout=self.dropout, batch_normalization=True,
                dense_kwargs=dense_kwargs,
                training_flag=training_flag
            )
            with tf.variable_scope("cat"):
                self.cat_logit = tf.identity(nn.dense(
                    ptr, self.cat_dim,
                    deviation_regularizer=self.deviation_regularizer
                ), name="cat_logit")
                self.cat = tf.nn.softmax(self.cat_logit, name="cat")
            with tf.variable_scope("gau"):
                self.gau = tf.identity(nn.dense(
                    ptr, self.latent_dim,
                    deviation_regularizer=self.deviation_regularizer
                ), name="gau")
            self.latent = self.gau + nn.dense(
                self.cat, self.latent_dim, use_bias=False,
                weights_initializer=tf.random_normal_initializer(stddev=0.1),
                deviation_regularizer=self.deviation_regularizer,
                scope="cluster_head"
            )
        self.vars_to_save += tf.get_collection(
            tf.GraphKeys.GLOBAL_VARIABLES, self.build_latent_scope)
        return self.latent

    def _build_regularizer(
            self, training_flag: tf.Tensor, epoch: tf.Tensor,
            scope: str = "discriminator"
    ) -> tf.Tensor:
        self.catp_mask = tf.get_variable(
            "catp_mask", initializer=np.ones(self.cat_dim), trainable=False)
        self.vars_to_save.append(self.catp_mask)
        self.catp_sampler = tf.distributions.Categorical(
            probs=self.catp_mask / tf.reduce_sum(self.catp_mask))
        self.gaup_sampler = tf.distributions.Normal(loc=0.0, scale=1.0)
        if self.multiclass_adversarial:
            return self._build_multiclass_regularizer(training_flag, scope)
        return self._build_binary_regularizer(training_flag, scope)

    def _build_binary_regularizer(
            self, training_flag: tf.Tensor, scope: str = "discriminator"
    ) -> tf.Tensor:
        self.build_regularizer_scope = f"{scope}/{self.scope_safe_name}"
        with tf.variable_scope(self.build_regularizer_scope, reuse=tf.AUTO_REUSE):
            with tf.variable_scope("cat"):
                self.catp = tf.one_hot(
                    self.catp_sampler.sample(tf.shape(self.cat)[0]),
                    depth=self.cat_dim
                )
                dropout = np.zeros(self.depth)
                dropout[1:] = self.dropout  # No dropout for first layer
                cat_pred = tf.sigmoid(nn.dense(nn.mlp(
                    self.cat, [self.h_dim] * self.depth,
                    dropout=dropout.tolist(), training_flag=training_flag
                ), 1), name="pred")
                catp_pred = tf.sigmoid(nn.dense(nn.mlp(
                    self.catp, [self.h_dim] * self.depth,
                    dropout=dropout.tolist(), training_flag=training_flag
                ), 1), name="prior_pred")
                self.cat_d_loss, self.cat_g_loss = \
                    nn.gan_loss(catp_pred, cat_pred)
            with tf.variable_scope("gau"):
                self.gaup = self.gaup_sampler.sample((
                    tf.shape(self.gau)[0], self.latent_dim))
                dropout = np.zeros(self.depth)
                dropout[1:] = self.dropout  # No dropout for first layer
                gau_pred = tf.sigmoid(nn.dense(nn.mlp(
                    self.gau, [self.h_dim] * self.depth,
                    dropout=dropout.tolist(), training_flag=training_flag
                ), 1), name="pred")
                gaup_pred = tf.sigmoid(nn.dense(nn.mlp(
                    self.gaup, [self.h_dim] * self.depth,
                    dropout=dropout.tolist(), training_flag=training_flag
                ), 1), name="prior_pred")
                self.gau_d_loss, self.gau_g_loss = \
                    nn.gan_loss(gaup_pred, gau_pred)

        self.vars_to_save += tf.get_collection(
            tf.GraphKeys.GLOBAL_VARIABLES, self.build_regularizer_scope)
        tf.add_to_collection(tf.GraphKeys.LOSSES, self.cat_d_loss)
        tf.add_to_collection(tf.GraphKeys.LOSSES, self.cat_g_loss)
        tf.add_to_collection(tf.GraphKeys.LOSSES, self.gau_d_loss)
        tf.add_to_collection(tf.GraphKeys.LOSSES, self.gau_g_loss)
        return self.lambda_reg * (self.cat_g_loss + self.gau_g_loss)

    def _build_multiclass_regularizer(
            self, training_flag: tf.Tensor, scope: str = "discriminator"
    ) -> tf.Tensor:
        self.build_regularizer_scope = f"{scope}/{self.scope_safe_name}"
        with tf.variable_scope(self.build_regularizer_scope, reuse=tf.AUTO_REUSE):
            with tf.variable_scope("cat"):
                self.catp = tf.one_hot(
                    self.catp_sampler.sample(tf.shape(self.cat)[0]),
                    depth=self.cat_dim
                )
                dropout = np.zeros(self.depth)
                dropout[1:] = self.dropout  # No dropout for first layer
                cat_pred = tf.sigmoid(nn.dense(nn.mlp(
                    self.cat, [self.h_dim] * self.depth,
                    dropout=dropout.tolist(), training_flag=training_flag
                ), 1), name="pred")
                catp_pred = tf.sigmoid(nn.dense(nn.mlp(
                    self.catp, [self.h_dim] * self.depth,
                    dropout=dropout.tolist(), training_flag=training_flag
                ), 1), name="prior_pred")
                self.cat_d_loss, self.cat_g_loss = \
                    nn.gan_loss(catp_pred, cat_pred)
            with tf.variable_scope("gau"):
                self.gaup = self.gaup_sampler.sample((
                    tf.shape(self.gau)[0], self.latent_dim))
                dropout = np.zeros(self.depth)
                dropout[1:] = self.dropout  # No dropout for first layer
                gau_logits = nn.dense(nn.mlp(
                    self.gau, [self.h_dim] * self.depth,
                    dropout=dropout.tolist(), training_flag=training_flag
                ), self.cat_dim + 1)
                gaup_logits = nn.dense(nn.mlp(
                    self.gaup, [self.h_dim] * self.depth,
                    dropout=dropout.tolist(), training_flag=training_flag
                ), self.cat_dim + 1)
                true = tf.concat([
                    tf.concat([
                        self.cat,
                        tf.zeros((tf.shape(self.cat)[0], 1))
                    ], axis=1),
                    tf.concat([
                        tf.zeros((tf.shape(gaup_logits)[0], self.cat_dim)),
                        tf.ones((tf.shape(gaup_logits)[0], 1))
                    ], axis=1)
                ], axis=0)
                logits = tf.concat([gau_logits, gaup_logits], axis=0)
                self.gau_d_loss = tf.reduce_mean(
                    tf.nn.softmax_cross_entropy_with_logits_v2(
                        labels=tf.stop_gradient(true), logits=logits,
                    ), name="d_loss"
                )
                self.gau_g_loss = tf.negative(self.gau_d_loss, name="g_loss")

        self.vars_to_save += tf.get_collection(
            tf.GraphKeys.GLOBAL_VARIABLES, self.build_regularizer_scope)
        tf.add_to_collection(tf.GraphKeys.LOSSES, self.cat_d_loss)
        tf.add_to_collection(tf.GraphKeys.LOSSES, self.cat_g_loss)
        tf.add_to_collection(tf.GraphKeys.LOSSES, self.gau_d_loss)
        tf.add_to_collection(tf.GraphKeys.LOSSES, self.gau_g_loss)
        return self.lambda_reg * (self.cat_g_loss + self.gau_g_loss)

    def _compile(self, optimizer: str, lr: float) -> None:
        with tf.variable_scope(f"optimize/{self.scope_safe_name}"):
            optimizer = getattr(tf.train, optimizer)
            self.step = optimizer(lr).minimize(
                self.lambda_reg * (self.cat_d_loss + self.gau_d_loss),
                var_list=tf.get_collection(
                    tf.GraphKeys.TRAINABLE_VARIABLES,
                    self.build_regularizer_scope
                )
            )
            tf.add_to_collection(tf.GraphKeys.UPDATE_OPS, self.step)

    # On epoch end heuristic
    def _cat_merge(
            self, model: "directi.DIRECTi",
            train_data_dict: utils.DataDict,
            val_data_dict: utils.DataDict,  # pylint: disable=unused-argument
            loss: tf.Tensor
    ) -> bool:

        # Initialization
        if "_cat_merge_dict" not in dir(self):
            self._cat_merge_dict = {
                "record": np.inf,
                "countdown": self.patience,
                "converged": False
            }
        d = self._cat_merge_dict

        # Guard operatability
        if model.sess.run(self.catp_mask).sum() == 1:
            d["converged"] = True
            return d["converged"]

        # Guard entrance
        if loss < d["record"]:
            d["record"] = loss
            d["countdown"] = self.patience
        else:
            d["countdown"] -= 1

        # Entrance
        if d["countdown"] == 0:
            removed_clusters = set(np.where(
                model.sess.run(self.catp_mask) == 0
            )[0])

            # Identify cluster heads that are not assigned any samples
            cluster = model._fetch(
                self.cat, train_data_dict
            ).argmax(axis=1).astype(np.int)
            population = np.eye(self.cat_dim)[cluster, :].sum(axis=0)
            remove_idx = set(np.where(
                population <= 1
            )[0]).difference(removed_clusters)
            reason = "emptyness"

            # Identify clusters that are not clearly separated
            if not remove_idx:
                latent = model._fetch(self.latent, train_data_dict)
                if train_data_dict.size > 10000:
                    subsample_idx = model.random_state.choice(
                        train_data_dict.size, 10000, replace=False)
                    latent = latent[subsample_idx]
                    cluster = cluster[subsample_idx]
                    population = np.eye(self.cat_dim)[cluster, :].sum(axis=0)
                sample_silhouette = sklearn.metrics.silhouette_samples(
                    latent, cluster)
                cluster_silhouette = np.empty(len(population))
                for i, _population in enumerate(population):
                    cluster_silhouette[i] = sample_silhouette[
                        cluster == i
                    ].mean() if _population > 0 else np.inf
                population[cluster_silhouette > self.min_silhouette] = np.inf
                remove_candidate = set(
                    np.where(np.isfinite(population))[0]
                ).difference(removed_clusters).difference(self._safe_cat(model))
                if remove_candidate:
                    remove_candidate = list(remove_candidate)
                    remove_idx = {remove_candidate[
                        population[remove_candidate].argmin()
                    ]}
                    reason = "inconfidence"
                else:
                    remove_idx = dict()

            # Merge identified clusters
            if remove_idx:
                d["converged"] = False
                current_value = model.sess.run(self.catp_mask)
                current_value[list(remove_idx)] = 0
                model.sess.run(tf.assign(self.catp_mask, current_value))
                print("Cluster %s removed because of %s." % (
                    ",".join([str(item) for item in remove_idx]), reason
                ))
            else:
                d["converged"] = True
                print("Nothing done in cluster manipulation.")

            d["countdown"] = self.patience
            d["record"] = np.inf

        return d["converged"]

    def _safe_cat(
            self, model: "directi.DIRECTi"  # pylint: disable=unused-argument
    ) -> typing.List:  # define which clusters should safe from merging
        return []

    def _get_config(self) -> typing.Mapping:
        return {
            "cat_dim": self.cat_dim,
            "multiclass_adversarial": self.multiclass_adversarial,
            "cat_merge": self.cat_merge,
            "min_silhouette": self.min_silhouette,
            "patience": self.patience,
            **super(CatGau, self)._get_config()
        }


class SemiSupervisedCatGau(CatGau):
    r"""
    Build a double latent module, with a continuous Gaussian latent variable
    and a one-hot categorical latent variable for intrinsic clustering of
    the data. The categorical latent supports semi-supervision. The two latent
    variables are then combined into a single cell embedding vector.

    Parameters
    ----------
    latent_dim
        Dimensionality of the Gaussian latent variable.
    cat_dim
        Number of intrinsic clusters.
    h_dim
        Dimensionality of the hidden layers in the encoder MLP.
    depth
        Number of hidden layers in the encoder MLP.
    dropout
        Dropout rate.
    multiclass_adversarial
        Whether to use multi-class adversarial regularization on the
        Gaussian latent variable.
        Setting this to True makes each intrinsic cluster more Gaussian-like.
    cat_merge
        Whether to enable heuristic cluster merging during training.
    min_silhouette
        Minimal average silhouette score required to prevent an instrinsic
        cluster from being merged.
    patience
        Execute heuristic cluster merging under a "fast-ring" early stop
        mechanism, with early stop patience specified by this argument.
    lambda_sup
        Supervision strength.
    background_catp
        Unnormalized background prior distribution of the intrinsic
        clustering latent.
        For each supervised cell in a minibatch, unnormalized prior
        probability of the corresponding cluster will increase by 1,
        so this parameter determines how much to trust supervision class
        frequency, and it balances between supervision and identifying new
        clusters.
    lambda_reg
        Regularization strength on the latent variables.
    name
        Name of latent module.
    """
    def __init__(
            self, latent_dim: int, cat_dim: int,
            h_dim: int = 128, depth: int = 1, dropout: float = 0.0,
            multiclass_adversarial: bool = False, cat_merge: bool = False,
            min_silhouette: float = 0.0, patience: int = 10,
            lambda_sup: float = 10.0, background_catp: float = 1e-3,
            lambda_reg: float = 0.001, fine_tune: bool = False,
            deviation_reg: float = 0.0, name: str = "SemiSupervisedCatGau"
    ) -> None:
        super(SemiSupervisedCatGau, self).__init__(
            latent_dim, cat_dim, h_dim, depth, dropout, multiclass_adversarial,
            cat_merge, min_silhouette, patience, lambda_reg,
            fine_tune, deviation_reg, name
        )
        self.lambda_sup = lambda_sup
        self.background_catp = background_catp

    def _build_regularizer(
            self, training_flag: tf.Tensor, epoch: tf.Tensor,
            scope: str = "discriminator"
    ) -> tf.Tensor:
        with tf.name_scope("placeholder/"):
            self.cats = tf.placeholder(
                dtype=tf.float32, shape=(None, self.cat_dim), name="cats")
        self.cats_coverage = tf.get_variable(
            "cats_coverage", initializer=np.zeros(
                self.cat_dim, dtype=np.bool_
            ), trainable=False
        )  # Used in cat manipulation to avoid merging supervised label
        self.vars_to_save.append(self.cats_coverage)

        self.catp_mask = tf.get_variable(
            "catp_mask", initializer=np.ones(
                self.cat_dim, dtype=np.float32
            ) * self.background_catp, trainable=False
        )
        self.catp_prob = self.catp_mask + tf.reduce_sum(self.cats, axis=0)
        self.catp_sampler = tf.distributions.Categorical(
            probs=self.catp_prob / tf.reduce_sum(self.catp_prob))
        self.gaup_sampler = tf.distributions.Normal(loc=0.0, scale=1.0)
        self.vars_to_save.append(self.catp_mask)

        with tf.name_scope(f"semi_supervision/{self.scope_safe_name}"):
            mask = tf.cast(tf.reduce_sum(self.cats, axis=1) > 0, tf.int32)
            masked_cat_logit = tf.dynamic_partition(self.cat_logit, mask, 2)[1]
            masked_cats = tf.dynamic_partition(self.cats, mask, 2)[1]
            self.sup_loss = tf.reduce_mean(
                tf.nn.softmax_cross_entropy_with_logits_v2(
                    labels=masked_cats, logits=masked_cat_logit
                ), name="supervised_loss"
            )
            tf.add_to_collection(tf.GraphKeys.LOSSES, self.sup_loss)

        tf.add_to_collection(
            tf.GraphKeys.UPDATE_OPS,
            tf.assign(self.cats_coverage, tf.logical_or(
                self.cats_coverage,
                tf.cast(tf.reduce_max(self.cats, axis=0), tf.bool)
            ))
        )
        return self.lambda_sup * self.sup_loss + (
            self._build_multiclass_regularizer
            if self.multiclass_adversarial
            else self._build_binary_regularizer
        )(training_flag, scope)

    def _build_feed_dict(self, data_dict: utils.DataDict) -> typing.Mapping:
        return {
            self.cats: utils.densify(data_dict[self.name])
        } if self.name in data_dict else {}

    def _safe_cat(self, model: "directi.DIRECTi") -> typing.List:
        return np.where(model.sess.run(self.cats_coverage))[0]

    def _get_config(self) -> typing.Mapping:
        return {
            "lambda_sup": self.lambda_sup,
            "background_catp": self.background_catp,
            **super(SemiSupervisedCatGau, self)._get_config()
        }
