# Supplementary material for: Searching large-scale scRNA-seq databases via unbiased cell embedding with Cell BLAST
Source: Nat Commun. 2020 Jul 10;11:3458. doi: 10.1038/s41467-020-17281-7 (PMC7351785; doi:10.1038/s41467-020-17281-7)
Supplement: Supplementary file 6 — Supplementary Software [file 41467_2020_17281_MOESM6_ESM.zip › Cell_BLAST-0.3.7/Cell_BLAST/__init__.py]

r"""
The Cell_BLAST package
"""

from .utils import in_ipynb

if not in_ipynb():
    import matplotlib
    matplotlib.use("agg")

from . import (blast, config, data, directi, latent, metrics, prob, rmbatch,
               utils)


name = "Cell_BLAST"

__copyright__ = "2020, Gao Lab"

__author__ = "Zhijie Cao"

__all__ = [
    "blast",
    "data",
    "directi",
    "latent",
    "metrics",
    "prob",
    "rmbatch",
    "utils",
    "config"
]

__version__ = "0.3.7"
