# Supplementary material for: Searching large-scale scRNA-seq databases via unbiased cell embedding with Cell BLAST
Source: Nat Commun. 2020 Jul 10;11:3458. doi: 10.1038/s41467-020-17281-7 (PMC7351785; doi:10.1038/s41467-020-17281-7)
Supplement: Supplementary file 6 — Supplementary Software [file 41467_2020_17281_MOESM6_ESM.zip › Cell_BLAST-0.3.7/Cell_BLAST/model.py]

r"""
Model initialization, training and saving/loading framework used by DIRECTi
"""


import json
import os
import abc
import time
import traceback
import typing
import tempfile
from builtins import input

import numpy as np
import tensorflow as tf

from . import utils


class Model(object):
    r"""
    Abstract model class, providing a framework for model initialization,
    training, saving and loading.
    """
    def __init__(
            self, random_seed: typing.Optional[int] = None,
            path: typing.Optional[str] = None, **kwargs
    ) -> None:
        self.random_state = np.random.RandomState(random_seed)
        self.graph = tf.Graph()
        self.vars_to_save = []
        with self.graph.as_default():  # pylint: disable=not-context-manager
            if random_seed is not None:
                tf.set_random_seed(random_seed)
            self._init_graph(**kwargs)
            self._init_session()
        if path is None:
            self.path = tempfile.mkdtemp()
        else:
            os.makedirs(path, exist_ok=True)
            self.path = path
        utils.logger.info("Using model path: %s", self.path)

    @utils.with_self_graph
    def compile(
            self, optimizer: str, lr: float, initialize_weights: bool = True
    ) -> "Model":
        r"""
        Compile the model and get ready for fitting.

        Parameters
        ----------
        optimizer
            Name of the optimizer to use.
        lr
            Learning rate.
        initialize_weights
            Whether to initialize model weights.

        Returns
        -------
        model
            A compiled model.
        """
        self._compile(optimizer, lr)
        self._summarize()
        if initialize_weights:
            self.sess.run(tf.global_variables_initializer())
        return self

    # Called with self.graph.as_default
    def _init_session(self) -> None:
        config = tf.ConfigProto()
        config.gpu_options.allow_growth = True  # pylint: disable=no-member
        self.sess = tf.Session(config=config)

    # Called with self.graph.as_default
    def _init_graph(self) -> None:
        with tf.variable_scope("epoch", reuse=tf.AUTO_REUSE):
            self.epoch = tf.get_variable(
                "epoch", shape=(), dtype=tf.int32, trainable=False)

    # Called with self.graph.as_default
    @abc.abstractmethod
    def _compile(self, optimizer, lr) -> None:  # pragma: no cover
        raise NotImplementedError

    # Called with self.graph.as_default
    def _summarize(self) -> None:
        self.summarizer = tf.summary.FileWriter(
            os.path.join(self.path, "summary"),
            graph=self.graph, flush_secs=10
        )

    def close(self) -> None:
        r"""
        Clean up and close the model.
        """
        self.sess.close()
        # tf.reset_default_graph()

    @utils.with_self_graph
    def fit(
            self, data_dict: utils.DataDict,
            val_split: float = 0.1, epoch: int = 100,
            patience: int = np.inf, tolerance: float = 0.0,
            on_epoch_end: typing.Optional[typing.List[typing.Callable[
                ["Model", utils.DataDict, utils.DataDict, float], bool
            ]]] = None,
            progress_bar: bool = True, **kwargs
    ) -> "Model":
        r"""
        This function wraps an epoch-by-epoch update function into
        complete training process that supports data splitting, shuffling
        and early stop.
        """
        if on_epoch_end is None:
            on_epoch_end = []
        data_dict = utils.DataDict(data_dict)

        # Leave out validation set
        data_dict = data_dict.shuffle(self.random_state)
        data_size = data_dict.size
        train_data_dict = data_dict[int(val_split * data_size):]
        val_data_dict = data_dict[:int(val_split * data_size)]

        # Fit preparation
        loss_record = np.inf
        patience_countdown = patience
        saver = tf.train.Saver(max_to_keep=1)
        ckpt_file = os.path.join(self.path, "checkpoint")

        # Fit loop
        for epoch_idx in range(epoch):
            self.epoch_report = ""
            try:
                self.epoch_report += f"[{self.__class__.__name__} epoch {epoch_idx}] "
                self.sess.run(self.epoch.assign(epoch_idx))

                try:
                    t_start = time.time()
                    self._fit_epoch(
                        train_data_dict.shuffle(self.random_state),
                        progress_bar=progress_bar, **kwargs
                    )
                    loss = self._val_epoch(
                        val_data_dict,
                        progress_bar=progress_bar, **kwargs
                    )
                    self.epoch_report += f"time elapsed={time.time() - t_start:.1f}s"
                except Exception:  # pragma: no cover
                    print("\n==== Oops! Model has crashed... ====\n")
                    traceback.print_exc()
                    print("\n====================================\n")
                    break

                all_converged = True
                for fn in on_epoch_end:
                    all_converged = fn(
                        self, train_data_dict, val_data_dict, loss
                    ) and all_converged

                # Early stop
                if all_converged:
                    if np.isfinite(patience) and loss < loss_record + tolerance:
                        self.epoch_report += " Best save..."
                        latest_checkpoint = saver.save(
                            self.sess, ckpt_file, global_step=epoch_idx,
                            write_meta_graph=False
                        )
                        patience_countdown = patience
                        if loss < loss_record:
                            loss_record = loss
                    else:
                        patience_countdown -= 1
                    print(self.epoch_report)
                    if patience_countdown == 0:
                        break
                else:
                    loss_record = np.inf  # In case all_converged is exited
                    patience_countdown = patience
                    if epoch_idx % 10 == 0:  # Save regularly
                        self.epoch_report += " Regular save..."
                        latest_checkpoint = saver.save(
                            self.sess, ckpt_file, global_step=epoch_idx,
                            write_meta_graph=False
                        )
                    print(self.epoch_report)

            except KeyboardInterrupt:  # pragma: no cover
                print("\n\n==== Caught keyboard interruption! ====\n")
                success_flag = False
                break_flag = False
                while not success_flag:
                    choice = input("Stop model training? (y/n) ")
                    if choice == "y":
                        break_flag = True
                        break
                    elif choice == "n":
                        success_flag = True
                if break_flag:
                    break

        # Fit finish
        if "latest_checkpoint" in locals():
            print("Restoring best model...")
            saver.restore(self.sess, latest_checkpoint)
        return self

    # Called with self.graph.as_default
    @abc.abstractmethod
    def _fit_epoch(
            self, data_dict: utils.DataDict, **kwargs
    ) -> None:  # pragma: no cover
        raise NotImplementedError

    # Called with self.graph.as_default
    @abc.abstractmethod
    def _val_epoch(
            self, data_dict: utils.DataDict, **kwargs
    ) -> float:  # pragma: no cover
        raise NotImplementedError

    def _get_config(self) -> typing.Mapping:
        return {}

    def _save_config(self, file: str) -> None:
        with open(file, "w") as f:
            json.dump(self._get_config(), f, indent=4)

    @classmethod
    def _load_config(cls, file: str, **kwargs) -> "Model":
        with open(file, "r") as f:
            config = json.load(f)
        return cls(path=os.path.dirname(file), **config, **kwargs)

    @utils.with_self_graph
    def _save_weights(self, path: str) -> None:
        if self.vars_to_save:
            if not os.path.exists(path):
                os.makedirs(path)
            tf.train.Saver(var_list=self.vars_to_save, max_to_keep=1).save(
                self.sess, os.path.join(path, "save.ckpt"),
                write_meta_graph=False
            )

    @utils.with_self_graph
    def _load_weights(self, path: str) -> None:
        failed_vars = []
        for var_to_save in self.vars_to_save:
            try:
                tf.train.Saver(
                    var_list=[var_to_save], max_to_keep=1
                ).restore(
                    self.sess, os.path.join(path, "save.ckpt")
                )
            except Exception:
                failed_vars.append(var_to_save)
        if failed_vars:
            utils.logger.info("%d variables failed to load.", len(failed_vars))
            utils.logger.debug(str(failed_vars))

    def save(
            self, path: typing.Optional[str] = None,
            config: str = "config.json", weights: str = "weights"
    ) -> None:
        r"""
        Save model configuration and weights.

        Parameters
        ----------
        path
            Path to save the model. If not specified, :attr:`Model.path`
            will be used.
        config
            File to store model configuration (in json format, under ``path``).
        weights
            Directory to store model weights (under ``path``).
        """
        if path is None:
            path = self.path
        elif not os.path.exists(path):
            os.makedirs(path)
        self._save_config(os.path.join(path, config))
        self._save_weights(os.path.join(path, weights))

    @classmethod
    def load(
            cls, path: str,
            config: str = "config.json", weights: str = "weights", **kwargs
    ) -> "Model":
        r"""
        Load model configuration and weights.

        Parameters
        ----------
        path
            Model path.
        config
            File that stores model configuration (in json format, under ``path``).
        weights
            Directory that stores model weights (under ``path``).
        kwargs
            Additional keyword arguments to be passed to the class constructor.

        Returns
        -------
        loaded_model
            Loaded model.
        """
        model = cls._load_config(os.path.join(path, config), **kwargs)
        model._load_weights(os.path.join(path, weights))
        return model
